# Supplementary material for: Plasmodium transcription repressor AP2‐O3 regulates sex‐specific identity of gene expression in female gametocytes
Source: EMBO Rep. 2021 Mar 4;22(5):e51660. doi: 10.15252/embr.202051660 (PMC8097350; doi:10.15252/embr.202051660)
Supplement: Supplementary file 3 — Dataset EV1 [file EMBR-22-e51660-s001.xlsx]

## Sheet: Upregulated
Dataset EV1	Differentially expressed genes in Δap2-o3 mutant identified by RNA-seq
id	WT_fpkm	KO_fpkm	log2(FC)	p-value	FDR	Description
PY17X_0102600	1.27667	18.3033	3.84165	6.86e-36	1.74e-34	MYND-type zinc finger protein%2C putative
PY17X_0102800	0.893333	3.22333	1.85128	5.46e-11	3.73e-10	elongation factor G%2C putative
PY17X_0102900	1.02333	2.06333	1.0117	0.0132513	0.026387	geranylgeranyltransferase%2C putative
PY17X_0103700	1.07667	33.34	4.95261	8.06e-79	5.22e-77	dihydroorotate dehydrogenase%2C putative
PY17X_0104100	1.6	5.67667	1.82697	1.73e-08	8.87e-08	phenylalanine--tRNA ligase%2C putative
PY17X_0104200	0.393333	2.41	2.61521	6.1e-18	6.7e-17	centrosomal protein CEP76%2C putative
PY17X_0104300	14.2367	44.6933	1.65045	5.91e-15	5.37e-14	conserved Plasmodium protein%2C unknown function
PY17X_0105000	104.827	355.347	1.76122	8.41e-28	1.51e-26	glyoxalase I%2C putative
PY17X_0105500	149.98	450.04	1.58528	8.47e-29	1.59e-27	conserved Plasmodium protein%2C unknown function
PY17X_0105600	40.0267	89.41	1.15947	1.22e-14	1.1e-13	serine/threonine protein kinase%2C putative
PY17X_0105700	0.813333	14.6067	4.16664	3.29e-21	4.31e-20	calcium-binding protein%2C putative
PY17X_0105800	0.52	4	2.94342	1.72e-17	1.82e-16	cyclin dependent kinase binding protein%2C putative
PY17X_0106400	6.14	56.4467	3.20058	6.43e-83	4.89e-81	RNA-binding protein%2C putative
PY17X_0106500	91.14	361.377	1.98735	4.21e-46	1.37e-44	ubiquitin-conjugating enzyme E2%2C putative
PY17X_0107000	1.96667	29.7467	3.9189	3.15e-44	9.81e-43	glutaredoxin-like protein
PY17X_0107100	35.47	89.0433	1.32791	1.28e-19	1.54e-18	translation initiation factor IF-2%2C putative
PY17X_0107700	6.62333	26.4767	1.99909	3.65e-13	2.97e-12	spindle assembly abnormal protein 6%2C putative
PY17X_0107900	2.66	7.31	1.45845	2.7e-08	1.35e-07	GTP-binding protein%2C putative
PY17X_0108000	3.01333	20.8133	2.78808	1.02e-45	3.28e-44	conserved Plasmodium protein%2C unknown function
PY17X_0108800	78.62	197.617	1.32974	3.64e-18	4.09e-17	conserved Plasmodium protein%2C unknown function
PY17X_0108900	2.44	57.36	4.55509	3.54e-116	5.46e-114	T-complex protein 1 subunit zeta%2C putative
PY17X_0109000	8.04667	321.35	5.31961	7.6e-142	1.97e-139	ornithine aminotransferase%2C putative
PY17X_0109600	0.17	1.88	3.46713	7.49e-12	5.53e-11	mitochondrial cardiolipin synthase%2C putative
PY17X_0109700	0.363333	15.9333	5.45461	2.57e-101	2.99e-99	conserved Plasmodium protein%2C unknown function
PY17X_0110200	16.0833	54.93	1.77203	3.73e-22	5.17e-21	pre-mRNA-splicing factor SLU7%2C putative
PY17X_0110300	16.3433	56.32	1.78495	1.12e-22	1.58e-21	RNA-binding protein 25%2C putative
PY17X_0110600	0.001	1.47	10.5216	0.00045327	0.00123181	conserved Plasmodium protein%2C unknown function
PY17X_0112600	2.23667	21.1267	3.23964	1.04e-31	2.21e-30	6-cysteine protein
PY17X_0112700	20.6933	44.18	1.09423	6.22e-07	2.64e-06	6-cysteine protein
PY17X_0113200	0.213333	0.626667	1.55459	0.00640127	0.013739	rhoptry protein ROP14%2C putative
PY17X_0113300	26.8867	227.393	3.08023	1.74e-80	1.18e-78	50S ribosomal protein L18%2C apicoplast%2C putative
PY17X_0113700	5.38	12.5733	1.22469	1.9e-10	1.21e-09	AP2 domain transcription factor%2C putative
PY17X_0113800	0.35	7.91	4.49825	1.45e-82	1.09e-80	myosin E%2C putative
PY17X_0114000	1.86333	10.5733	2.50447	7.86e-29	1.48e-27	cytosolic Fe-S cluster assembly factor NAR1%2C putative
PY17X_0114100	4.92	39.7167	3.01301	1.84e-51	6.63e-50	major facilitator superfamily-related transporter%2C putative
PY17X_0115700	0.0333333	0.373333	3.48543	0.000644922	0.00169611	lysophospholipase%2C putative
PY17X_0115800	0.193333	2.29333	3.56828	1.5e-06	6.08e-06	hypothetical protein
PY17X_0202900	0.813333	7.07	3.11979	4.82e-15	4.43e-14	Plasmodium exported protein%2C unknown function
PY17X_0203000	346.27	1681.49	2.27977	1.53e-52	5.75e-51	early transcribed membrane protein
PY17X_0203200	0.996667	4.02667	2.0144	1.4e-09	8.14e-09	TatD-like deoxyribonuclease%2C putative
PY17X_0203900	7.2	20.5067	1.51002	3.65e-11	2.53e-10	P-loop containing nucleoside triphosphate hydrolase%2C putative
PY17X_0204100	0.386667	45.7067	6.88517	3.48e-222	2.48e-219	kinesin-8%2C putative
PY17X_0204200	0.39	2.88667	2.88786	1.11e-06	4.57e-06	adenylate kinase-like protein 1%2C putative
PY17X_0204400	60.83	351.657	2.53131	9.84e-68	5.35e-66	chromatin assembly factor 1 protein WD40 domain%2C putative
PY17X_0205300	7.56667	15.73	1.05579	9.94e-05	0.000304136	rRNA biogenesis protein RRP36%2C putative
PY17X_0206100	275.177	670.037	1.28388	2.38e-23	3.49e-22	conserved Plasmodium protein%2C unknown function
PY17X_0206400	63.94	133.423	1.06122	7.84e-09	4.18e-08	conserved Plasmodium protein%2C unknown function
PY17X_0206800	59.1233	121.88	1.04366	2.99e-10	1.87e-09	proteasome subunit beta type-3%2C putative
PY17X_0206900	0.216667	2.43333	3.48938	4.31e-10	2.65e-09	conserved Plasmodium protein%2C unknown function
PY17X_0207100	0.126667	0.413333	1.70627	0.0136648	0.0271157	conserved Plasmodium membrane protein%2C unknown function
PY17X_0208000	0.333333	4.03333	3.59694	9.39e-33	2.09e-31	asparagine and aspartate rich protein 2%2C putative
PY17X_0208100	0.05	1.29667	4.69674	7.8e-08	3.7e-07	conserved Plasmodium protein%2C unknown function
PY17X_0209100	5.91667	11.9067	1.00891	5.89e-06	2.17e-05	conserved Plasmodium protein%2C unknown function
PY17X_0209200	1.16333	6.94667	2.57806	1.2e-14	1.08e-13	conserved Plasmodium protein%2C unknown function
PY17X_0210000	12.41	107.987	3.12128	4.84e-58	2.11e-56	conserved protein%2C unknown function
PY17X_0210200	8.54	24.7367	1.53434	4.82e-15	4.43e-14	ubiquitin carboxyl-terminal hydrolase 1%2C putative
PY17X_0210300	0.45	1.06667	1.24511	0.0134112	0.0266588	StAR-related lipid transfer protein%2C putative
PY17X_0210400	0.356667	2.74	2.94153	1.3e-16	1.31e-15	conserved Plasmodium protein%2C unknown function
PY17X_0210500	10.19	86.7967	3.09049	7.27e-52	2.66e-50	thrombospondin related sporozoite protein%2C putative
PY17X_0210800	0.193333	16.3633	6.40323	3.8e-70	2.17e-68	L-seryl-tRNA(Sec) kinase%2C putative
PY17X_0211600	28.31	60.9667	1.10671	4.93e-13	3.96e-12	aspartate--tRNA ligase%2C putative
PY17X_0212600	0.33	1.61333	2.28951	1.9e-10	1.21e-09	conserved Plasmodium protein%2C unknown function
PY17X_0212800	2.86667	8.26667	1.52793	3.13e-12	2.37e-11	DNA (cytosine-5)-methyltransferase%2C putative
PY17X_0214300	3.64	10.5267	1.53204	4.71e-10	2.87e-09	conserved Plasmodium protein%2C unknown function
PY17X_0214700	0.103333	2.9	4.81068	1.24e-13	1.03e-12	1-cys peroxiredoxin%2C putative
PY17X_0215800	17.3633	42.2667	1.28348	5.66e-18	6.25e-17	AP2 domain transcription factor AP2-L%2C putative
PY17X_0216200	6.67	50.9867	2.93436	1.15e-30	2.35e-29	Plasmodium exported protein%2C unknown function
PY17X_0301100	126.327	549.33	2.12051	1.77e-55	7.25e-54	Plasmodium exported protein%2C unknown function
PY17X_0301400	0.126667	0.863333	2.76888	0.0114663	0.0232545	conserved Plasmodium protein%2C unknown function
PY17X_0302000	1.19333	3.10333	1.37882	1.32e-05	4.57e-05	conserved Plasmodium protein%2C unknown function
PY17X_0303000	0.516667	1.71667	1.7323	4.87e-08	2.36e-07	5'-3' exonuclease%2C putative
PY17X_0303100	38.4067	132.72	1.78896	4.84e-22	6.69e-21	hexose transporter
PY17X_0303400	0.18	0.813333	2.17585	0.000134508	0.000401064	conserved Plasmodium protein%2C unknown function
PY17X_0303600	0.246667	0.75	1.60433	0.0195594	0.037496	conserved Plasmodium protein%2C unknown function
PY17X_0304700	41.1133	85.7567	1.06064	6.91e-15	6.27e-14	conserved Plasmodium protein%2C unknown function
PY17X_0304800	0.22	7.23667	5.03975	9.06e-14	7.62e-13	DNA-directed RNA polymerase III subunit RPC10%2C putative
PY17X_0304900	0.19	4.06	4.41741	1.42e-21	1.9e-20	adenylosuccinate lyase%2C putative
PY17X_0305400	1.95333	58.64	4.90788	5.43e-135	1.19e-132	serine repeat antigen 4
PY17X_0305500	6.78333	80.0633	3.56108	1.12e-76	7.13e-75	serine repeat antigen 3
PY17X_0305600	6.50333	49.8133	2.93728	1.16e-30	2.36e-29	serine repeat antigen 2
PY17X_0305700	5.74667	42.3633	2.88202	3.57e-51	1.27e-49	serine repeat antigen 1
PY17X_0305800	0.333333	2.95333	3.14731	8.89e-29	1.66e-27	conserved Plasmodium protein%2C unknown function
PY17X_0306300	3.39	49.3733	3.86437	7.53e-74	4.67e-72	ribosome-recycling factor%2C putative
PY17X_0306600	0.243333	16.6067	6.09268	5.97e-164	2.27e-161	6-cysteine protein
PY17X_0306800	6.56	15.0567	1.19863	4.98e-09	2.73e-08	phospholipase A2%2C putative
PY17X_0306900	2.71333	21.8133	3.00707	2.18e-22	3.06e-21	3'exoribonuclease%2C putative
PY17X_0307000	0.86	32.2233	5.22763	1.47e-67	7.9e-66	2C-methyl-D-erythritol 2%2C4-cyclodiphosphate synthase%2C putative
PY17X_0307100	2.20333	10.2433	2.21693	5.49e-18	6.07e-17	conserved protein%2C unknown function
PY17X_0307400	40.8833	89.7967	1.13515	1.11e-15	1.08e-14	ATP-dependent RNA helicase UAP56%2C putative
PY17X_0307700	4.26	8.78	1.04337	8.61e-11	5.73e-10	conserved Plasmodium protein%2C unknown function
PY17X_0307900	3.53667	45.4933	3.68519	6.44e-37	1.68e-35	50S ribosomal protein L33%2C putative
PY17X_0308000	0.953333	4.89667	2.36075	1.77e-23	2.63e-22	conserved Plasmodium protein%2C unknown function
PY17X_0309500	4.21333	10.29	1.28821	8.38e-10	5e-09	conserved Plasmodium protein%2C unknown function
PY17X_0310200	2.99	6.18333	1.04824	0.00264639	0.0061872	multidrug efflux pump%2C putative
PY17X_0310400	0.15	1.38667	3.20859	8.46e-05	0.000261312	conserved Plasmodium protein%2C unknown function
PY17X_0310500	23.5833	65.0667	1.46415	4.36e-13	3.52e-12	protein SIS1%2C putative
PY17X_0310600	35.64	114.05	1.6781	3.64e-18	4.09e-17	conserved Plasmodium protein%2C unknown function
PY17X_0310800	176.73	469.02	1.4081	1.02e-25	1.66e-24	protein kinase 7
PY17X_0312100	2.69667	7.26667	1.43012	5.12e-14	4.42e-13	conserved Plasmodium protein%2C unknown function
PY17X_0312200	2.30667	10.34	2.16435	5.63e-11	3.83e-10	rhoptry neck protein 6%2C putative
PY17X_0313100	13.75	37.42	1.44438	2.36e-13	1.94e-12	palmitoyltransferase DHHC11%2C putative
PY17X_0313400	0.0666667	1.36667	4.35755	2.76e-07	1.23e-06	conserved Plasmodium protein%2C unknown function
PY17X_0313500	0.123333	1.25	3.34129	2.36e-11	1.66e-10	conserved Plasmodium protein%2C unknown function
PY17X_0313600	2.4	4.91	1.03269	2.23e-05	7.51e-05	vacuolar protein sorting-associated protein 45%2C putative
PY17X_0313700	0.803333	3.96	2.30143	2.68e-22	3.73e-21	conserved Plasmodium protein%2C unknown function
PY17X_0313900	0.79	108.593	7.10287	2.36e-307	4.48e-304	autophagy-related protein 11%2C putative
PY17X_0314000	0.446667	1.38333	1.63088	0.000970787	0.00245798	TMEM121 domain-containing protein%2C putative
PY17X_0314100	1.73	293.69	7.40738	4.43883434981857e-310	1.27e-306	conserved Plasmodium protein%2C unknown function
PY17X_0314400	0.07	0.726667	3.37587	1.29e-08	6.74e-08	conserved Plasmodium protein%2C unknown function
PY17X_0314800	1.26333	3.62667	1.52141	1.6e-09	9.26e-09	conserved Plasmodium protein%2C unknown function
PY17X_0315200	54.21	111.1	1.03523	7.91e-07	3.32e-06	replication factor C subunit 2%2C putative
PY17X_0315500	0.37	3.45333	3.22239	1.99e-10	1.27e-09	rRNA methyltransferase%2C putative
PY17X_0316600	1.73	8.53333	2.30234	7.51e-14	6.35e-13	pseudouridine synthase%2C putative
PY17X_0316700	7.67667	24.7	1.68596	7.47e-21	9.55e-20	replication factor C subunit 1%2C putative
PY17X_0316800	38.7367	102.207	1.39972	1.45e-19	1.74e-18	Plasmodium exported protein%2C unknown function
PY17X_0317300	0.0433333	0.353333	3.02748	8.18e-12	6.02e-11	reticulocyte binding protein%2C putative
PY17X_0403900	6.10667	14.2333	1.22082	6.13e-10	3.7e-09	conserved Plasmodium protein%2C unknown function
PY17X_0404300	1.58333	4.11333	1.37734	6.81e-12	5.04e-11	spindle pole body protein%2C putative
PY17X_0405500	0.563333	1.39667	1.30993	0.000115085	0.000347324	conserved Plasmodium membrane protein%2C unknown function
PY17X_0405600	3.53	8.63667	1.29081	0.00066921	0.00175837	conserved Plasmodium protein%2C unknown function
PY17X_0406000	3.81	11.41	1.58244	1.83e-13	1.52e-12	conserved Plasmodium membrane protein%2C unknown function
PY17X_0406500	11.9833	41.73	1.80006	1.82e-25	2.93e-24	P-loop containing nucleoside triphosphate hydrolase%2C putative
PY17X_0407400	4.79667	195.32	5.34766	1.37e-208	8.7e-206	T-complex protein 1 subunit beta%2C putative
PY17X_0407800	276.423	563.29	1.027	2.51e-14	2.22e-13	60S ribosomal protein L7%2C putative
PY17X_0408300	26.76	83.2567	1.63749	6.47e-36	1.65e-34	conserved Plasmodium protein%2C unknown function
PY17X_0408400	1.73333	112.047	6.01441	4e-206	2.28e-203	conserved Plasmodium protein%2C unknown function
PY17X_0408500	0.0366667	1.38333	5.23754	5.19e-40	1.45e-38	conserved Plasmodium protein%2C unknown function
PY17X_0408600	1.02333	19.52	4.2536	1.49e-61	7.09e-60	DNA polymerase delta small subunit%2C putative
PY17X_0408800	6.62	42.5067	2.68279	9.06e-55	3.67e-53	T-complex protein 1 subunit eta%2C putative
PY17X_0408900	3.19	20.8333	2.70727	8.74e-21	1.12e-19	conserved Plasmodium protein%2C unknown function
PY17X_0409100	0.956667	20.5133	4.4224	2.41e-29	4.62e-28	activator of Hsp90 ATPase%2C putative
PY17X_0410700	68.2233	195.447	1.51844	2.02e-16	2.03e-15	calcium-dependent protein kinase 3
PY17X_0412000	9.94667	21.7067	1.12585	0.000567151	0.00150897	conserved Plasmodium protein%2C unknown function
PY17X_0412100	17.14	84.66	2.30431	2.3e-43	6.94e-42	dolichyl-diphosphooligosaccharide--protein glycosyltransferase subunit 1%2C putative
PY17X_0413000	4.02333	11.26	1.48474	3.31e-12	2.5e-11	major facilitator superfamily-related transporter%2C putative
PY17X_0413600	3.18	7.78667	1.29198	2.96e-08	1.47e-07	ubiquitin-protein ligase%2C putative
PY17X_0413700	2.76	9.12667	1.72542	2.22e-07	1e-06	conserved Plasmodium protein%2C unknown function
PY17X_0413800	2.06667	7.37667	1.83566	0.000239628	0.000686179	YGGT family protein%2C putative
PY17X_0413900	0.213333	5.19333	4.60548	1.14e-35	2.86e-34	conserved Plasmodium protein%2C unknown function
PY17X_0414000	0.446667	6.47667	3.85798	1.55e-39	4.25e-38	Ras-like G protein%2C putative
PY17X_0414100	14.07	66.1133	2.23232	3.18e-46	1.04e-44	conserved Plasmodium protein%2C unknown function
PY17X_0414700	11.93	24.1067	1.01484	1.82e-07	8.29e-07	conserved Plasmodium protein%2C unknown function
PY17X_0415100	4.68667	13.0033	1.47225	4.09e-08	2.01e-07	conserved Plasmodium protein%2C unknown function
PY17X_0415900	0.0266667	0.396667	3.89482	2.28e-10	1.45e-09	conserved Plasmodium protein%2C unknown function
PY17X_0416000	13.0767	48.1033	1.87914	1.34e-13	1.12e-12	conserved Plasmodium protein%2C unknown function
PY17X_0417000	2.35333	18.9167	3.00688	2.19e-46	7.23e-45	conserved Plasmodium protein%2C unknown function
PY17X_0417100	17.3533	43.92	1.33967	1.54e-06	6.23e-06	kinetochore protein NUF2%2C putative
PY17X_0417200	5.74	37.8567	2.72142	1.6e-33	3.7e-32	formate-nitrite transporter%2C putative
PY17X_0417800	15.3833	37.9867	1.30412	4.94e-08	2.4e-07	Maf-like protein%2C putative
PY17X_0418600	0.96	3.64	1.92283	2.55e-10	1.61e-09	WD repeat-containing protein 66%2C putative
PY17X_0418800	33.06	202.05	2.61155	1.22e-81	8.69e-80	high molecular weight rhoptry protein 3%2C putative
PY17X_0419300	3.26	7.2	1.14312	4.64e-10	2.84e-09	copper-transporting ATPase%2C putative
PY17X_0419400	29.8933	90.95	1.60525	2.08e-24	3.25e-23	replication protein A1%2C small fragment
PY17X_0419500	10.3467	183.28	4.14681	1.15e-96	1.22e-94	bacterial histone-like protein%2C putative
PY17X_0419700	4.96667	11.5533	1.21796	0.000550647	0.0014733	prefoldin subunit 4%2C putative
PY17X_0420800	5.41333	14.7667	1.44776	2.26e-15	2.14e-14	ATP-dependent RNA helicase DDX60%2C putative
PY17X_0420900	3.30333	6.79	1.03949	1.27e-10	8.25e-10	conserved Plasmodium protein%2C unknown function
PY17X_0421300	0.166667	1.31333	2.9782	9.4e-06	3.34e-05	Plasmodium exported protein%2C unknown function
PY17X_0501400	0.05	0.146667	1.55254	0.00208783	0.00495849	reticulocyte binding protein%2C putative
PY17X_0501900	0.0233333	0.0733333	1.65208	0.0126489	0.0253645	reticulocyte binding protein%2C putative
PY17X_0502300	1.05333	21.2533	4.33466	1.06e-83	8.3e-82	DNA polymerase delta catalytic subunit%2C putative
PY17X_0502400	0.44	2.56667	2.54432	6.1e-06	2.25e-05	rhoptry neck protein 12%2C putative
PY17X_0502900	6.73667	20.4667	1.60317	2.59e-14	2.28e-13	conserved Plasmodium protein%2C unknown function
PY17X_0503300	0.56	1.99667	1.83409	1.07e-05	3.75e-05	tRNA pseudouridine synthase%2C putative
PY17X_0503400	0.196667	1.42667	2.85882	0.000103898	0.000316744	conserved Plasmodium protein%2C unknown function
PY17X_0505300	13.6667	31.4233	1.20117	1.05e-09	6.21e-09	RNA-binding protein 34%2C putative
PY17X_0505700	0.556667	3.58	2.68507	1.55e-14	1.38e-13	rRNA (cytosine-C(5))-methyltransferase%2C putative
PY17X_0505800	0.176667	2.50333	3.82475	9.18e-13	7.16e-12	ribosomal silencing factor RsfS%2C putative
PY17X_0505900	0.193333	1.42667	2.88349	3.44e-15	3.21e-14	conserved Plasmodium protein%2C unknown function
PY17X_0506000	0.37	3.14333	3.0867	2.71e-21	3.57e-20	histone acetyltransferase%2C putative
PY17X_0506100	1.03	13.1533	3.67471	7.3e-43	2.17e-41	dihydrolipoamide acyltransferase%2C putative
PY17X_0506300	52.54	131.38	1.32226	4.84e-15	4.44e-14	conserved Plasmodium protein%2C unknown function
PY17X_0506500	19.8333	50.44	1.34664	1.51e-17	1.61e-16	conserved Plasmodium protein%2C unknown function
PY17X_0507500	0.953333	2.90333	1.60666	1.75e-07	7.98e-07	conserved Plasmodium membrane protein%2C unknown function
PY17X_0508600	0.386667	1.85333	2.26096	0.00692337	0.0147487	conserved Plasmodium protein%2C unknown function
PY17X_0508900	1.34	9.14333	2.77049	6.38e-22	8.71e-21	conserved Plasmodium protein%2C unknown function
PY17X_0509000	0.196667	5.61667	4.83589	3.57e-39	9.74e-38	conserved Plasmodium protein%2C unknown function
PY17X_0509100	0.0133333	0.366667	4.78136	1.92e-05	6.54e-05	conserved Plasmodium protein%2C unknown function
PY17X_0509700	45.4967	107.75	1.24386	1.1e-17	1.18e-16	conserved Plasmodium protein%2C unknown function
PY17X_0509800	48.6167	104.683	1.10651	9.44e-09	5e-08	conserved Plasmodium protein%2C unknown function
PY17X_0510600	5.7	16.0567	1.49414	3.37e-15	3.15e-14	conserved Plasmodium protein%2C unknown function
PY17X_0510700	0.266667	3.36667	3.65821	2.33e-27	4.1e-26	conserved Plasmodium protein%2C unknown function
PY17X_0510800	0.05	1.32	4.72247	6.82e-52	2.51e-50	conserved Plasmodium protein%2C unknown function
PY17X_0510900	0.103333	1.20667	3.54565	0.0132321	0.0263597	cytochrome c oxidase copper chaperone%2C putative
PY17X_0511000	9.82667	29.3033	1.57629	3.78e-10	2.34e-09	conserved Plasmodium protein%2C unknown function
PY17X_0511300	37.77	82.5533	1.12809	9.08e-12	6.63e-11	conserved Plasmodium protein%2C unknown function
PY17X_0511700	2.72	23.5167	3.11201	1.9e-46	6.29e-45	cell division cycle protein 20 homolog%2C putative
PY17X_0512100	8.69	58.1167	2.74152	3.87e-35	9.39e-34	biotin--acetyl-CoA-carboxylase%2C putative
PY17X_0512200	0.0533333	1.81667	5.09011	2.38e-25	3.81e-24	conserved Plasmodium protein%2C unknown function
PY17X_0513000	135.89	284.143	1.06418	6.75e-17	6.94e-16	60S ribosomal protein L3%2C putative
PY17X_0513700	11.1467	30.7933	1.46601	9.91e-18	1.07e-16	partial CSTF domain-containing protein%2C putative
PY17X_0514300	1.97	4.51	1.19493	0.000124437	0.000373767	WD repeat-containing protein%2C putative
PY17X_0514400	0.69	2.36667	1.77819	2.59e-06	1.01e-05	conserved Plasmodium protein%2C unknown function
PY17X_0514500	8.00667	20.39	1.34859	5.57e-11	3.79e-10	LEM3/CDC50 family protein%2C putative
PY17X_0515000	3.41667	6.91333	1.01679	3.28e-06	1.25e-05	conserved Plasmodium protein%2C unknown function
PY17X_0515600	4.07667	11.17	1.45417	2.26e-09	1.29e-08	tRNA N6-adenosine threonylcarbamoyltransferase%2C putative
PY17X_0515700	0.74	2.54333	1.78112	0.000800489	0.00206621	RNA methyltransferase%2C putative
PY17X_0516200	52.1333	117.68	1.17459	2.56e-12	1.95e-11	MORN repeat-containing protein 1%2C putative
PY17X_0516600	17.6733	53.01	1.58469	2.77e-11	1.93e-10	protein phosphatase inhibitor 3%2C putative
PY17X_0516900	4.04	8.8	1.12315	0.000238205	0.000682449	ribosome maturation factor RimM%2C putative
PY17X_0518300	4.96	15.3667	1.63139	1.32e-11	9.52e-11	haloacid dehalogenase-like hydrolase%2C putative
PY17X_0519900	0.106667	2.21	4.37287	1.28e-25	2.07e-24	tRNA pseudouridine synthase D%2C putative
PY17X_0520100	3.77667	20.5133	2.44138	6.83e-09	3.7e-08	S-antigen%2C putative
PY17X_0520200	7.89667	75.3633	3.25455	1.35e-21	1.82e-20	conserved Plasmodium protein%2C unknown function
PY17X_0520300	1.02333	7.58	2.88892	5.28e-19	6.15e-18	conserved Plasmodium protein%2C unknown function
PY17X_0520400	1.62667	6.44333	1.98589	4.48e-07	1.94e-06	conserved Plasmodium protein%2C unknown function
PY17X_0520600	0.31	2.03667	2.71587	3.04e-05	0.000100411	conserved Plasmodium protein%2C unknown function
PY17X_0521100	6.03667	12.55	1.05586	4.81e-08	2.33e-07	pyruvate kinase 2%2C putative
PY17X_0521700	2.27	7.33333	1.69178	4.14e-05	0.000134131	enhancer of rudimentary homolog%2C putative
PY17X_0522100	0.523333	3.18333	2.60474	4.09e-18	4.57e-17	GDP dissociation inhibitor%2C putative
PY17X_0522300	10.0533	20.3067	1.01428	0.000672612	0.0017665	conserved Plasmodium protein%2C unknown function
PY17X_0523300	1.96	5.38667	1.45854	0.000182992	0.000532553	conserved Plasmodium protein%2C unknown function
PY17X_0524100	400.94	1468.44	1.87283	1.82e-34	4.35e-33	alpha tubulin 2
PY17X_0524600	0.68	4.01333	2.56119	5.44e-11	3.72e-10	serpentine receptor%2C putative
PY17X_0524700	1.48667	11.63	2.9677	2.32e-19	2.75e-18	methyltransferase%2C putative
PY17X_0525100	3.91333	8.1	1.04952	0.000809876	0.00208761	conserved Plasmodium protein%2C unknown function
PY17X_0525700	177.613	411.057	1.2106	2.38e-20	2.97e-19	tryptophan-rich protein
PY17X_0525800	6.14333	14.3467	1.22362	1.5e-07	6.9e-07	tryptophan-rich protein
PY17X_0526200	166.98	560.45	1.74691	5.36e-24	8.21e-23	early transcribed membrane protein
PY17X_0601600	3.05667	6.85	1.16414	2.42e-07	1.08e-06	conserved Plasmodium protein%2C unknown function
PY17X_0603200	163.223	1067.82	2.70975	2.49e-15	2.34e-14	NIMA related kinase 3%2C putative
PY17X_0603400	19.8967	41.5233	1.0614	1.57e-05	5.41e-05	cytochrome c oxidase assembly protein COX19%2C putative
PY17X_0603800	0.33	1.08	1.71049	4.1e-12	3.08e-11	dynein heavy chain%2C putative
PY17X_0604200	12.2667	47.52	1.95379	6.79e-31	1.41e-29	conserved Plasmodium protein%2C unknown function
PY17X_0604900	7.84333	17.9567	1.19498	2.3e-08	1.15e-07	major facilitator superfamily domain-containing protein%2C putative
PY17X_0605400	1.63	4.19667	1.36437	0.0127886	0.0255548	conserved Plasmodium protein%2C unknown function
PY17X_0605700	66.9267	158.26	1.24164	7.74e-16	7.55e-15	eukaryotic translation initiation factor 5A%2C putative
PY17X_0605900	1.18333	6.03333	2.3501	7.49e-09	4.01e-08	conserved Plasmodium protein%2C unknown function
PY17X_0606200	21.54	89.0067	2.0469	1.06e-17	1.14e-16	conserved Plasmodium protein%2C unknown function
PY17X_0606400	0.373333	3.07333	3.04127	7.74e-18	8.43e-17	O-phosphoseryl-tRNA(Sec) selenium transferase%2C putative
PY17X_0606500	0.443333	2.05	2.20916	0.000115292	0.000347764	HAD domain ookinete protein%2C putative
PY17X_0606600	1.96333	11.7233	2.57801	2.3e-17	2.42e-16	conserved Plasmodium protein%2C unknown function
PY17X_0606800	116.49	662.073	2.50678	6.23e-64	3.17e-62	tetratricopeptide repeat protein%2C putative
PY17X_0607300	41.7233	86.2467	1.04761	9.06e-13	7.08e-12	eukaryotic translation initiation factor 3 subunit C%2C putative
PY17X_0607500	0.376667	1.33667	1.82728	0.000686967	0.00180088	rhodanese like protein%2C putative
PY17X_0608000	3.69333	32.94	3.15685	3.86e-57	1.65e-55	conserved Plasmodium protein%2C unknown function
PY17X_0608600	1	2.15667	1.1088	0.004647	0.0103072	tRNA delta(2)-isopentenylpyrophosphate transferase%2C putative
PY17X_0609300	14.1867	29.69	1.06544	4.19e-06	1.57e-05	mitochondrial ACP precursor%2C putative
PY17X_0610000	7.5	26.6067	1.82683	3.23e-11	2.25e-10	conserved Plasmodium protein%2C unknown function
PY17X_0610200	14.49	30.4433	1.07107	1.87e-14	1.66e-13	telomere repeat-binding zinc finger protein%2C putative
PY17X_0610300	83.6867	244.317	1.54568	1.55e-28	2.84e-27	cytosolic iron-sulfur protein assembly protein 1%2C putative
PY17X_0610500	21.9	81.75	1.90029	1.52e-24	2.37e-23	porphobilinogen deaminase%2C putative
PY17X_0613000	14.8967	30.5933	1.03823	2.28e-06	9.01e-06	glutathione peroxidase-like thioredoxin peroxidase%2C putative
PY17X_0613200	3.41	23.2167	2.76732	1.9e-20	2.39e-19	conserved Plasmodium protein%2C unknown function
PY17X_0613400	49.89	128.32	1.36292	4.87e-22	6.71e-21	HSP40%2C subfamily A%2C putative
PY17X_0613900	9.40667	49.14	2.38514	2.46e-43	7.39e-42	pantothenate kinase 2
PY17X_0614000	0.103333	5.13667	5.63545	1.74e-18	1.99e-17	conserved Plasmodium protein%2C unknown function
PY17X_0614200	5.26667	38.56	2.87214	6.52e-26	1.07e-24	conserved Plasmodium protein%2C unknown function
PY17X_0614400	11.79	25.3667	1.10537	1.08e-06	4.46e-06	histidine triad protein%2C putative
PY17X_0615000	5.44	14.9333	1.45686	1.89e-05	6.44e-05	conserved Plasmodium protein%2C unknown function
PY17X_0615100	0.0633333	0.586667	3.2115	3.52e-07	1.55e-06	conserved Plasmodium protein%2C unknown function
PY17X_0615200	0.126667	0.706667	2.47999	2.69e-05	8.95e-05	conserved Plasmodium protein%2C unknown function
PY17X_0615900	4.09	17.87	2.12737	3.24e-40	9.11e-39	DNA polymerase alpha catalytic subunit A%2C putative
PY17X_0616000	16.4833	41.3433	1.32665	1.79e-17	1.89e-16	LITAF-like zinc finger protein%2C putative
PY17X_0616100	3.04333	14.09	2.21095	4.7e-14	4.06e-13	30S ribosomal protein S12%2C mitochondrial%2C putative
PY17X_0616200	0.453333	3.44	2.92376	7.84e-10	4.68e-09	conserved Plasmodium protein%2C unknown function
PY17X_0616300	0.62	2.42667	1.96864	5.85e-08	2.82e-07	phosphopantothenate--cysteine ligase
PY17X_0616600	1.19667	3.79333	1.66444	4.68e-08	2.28e-07	PDCD2 domain-containing protein%2C putative
PY17X_0616700	22.78	62.7533	1.46192	1.06e-19	1.29e-18	conserved Plasmodium protein%2C unknown function
PY17X_0616800	44.58	328.057	2.87948	4.99e-61	2.33e-59	transcription initiation factor IIA subunit 1%2C putative
PY17X_0617000	3.76333	9.21333	1.29171	4.59e-08	2.24e-07	cysteine desulfurase%2C putative
PY17X_0617200	27.6833	64.7233	1.22527	2.91e-10	1.83e-09	eukaryotic translation initiation factor 3 subunit I%2C putative
PY17X_0617400	19.1433	41.2233	1.10662	1.61e-09	9.34e-09	conserved Plasmodium membrane protein%2C unknown function
PY17X_0617800	6.41333	40.7167	2.66647	5.06e-42	1.47e-40	queuine tRNA-ribosyltransferase%2C putative
PY17X_0618100	8.21333	22.1233	1.42953	1.78e-13	1.48e-12	serine--tRNA ligase%2C putative
PY17X_0618900	5.18667	23.4467	2.1765	2.63e-35	6.44e-34	conserved Plasmodium protein%2C unknown function
PY17X_0619000	1.10333	6.96667	2.6586	2.49e-13	2.04e-12	conserved Plasmodium protein%2C unknown function
PY17X_0619100	9.19333	22.2767	1.27687	1.88e-06	7.52e-06	conserved Plasmodium protein%2C unknown function
PY17X_0619500	2.09	5.29333	1.34067	2.02e-08	1.02e-07	actin-related protein%2C putative
PY17X_0620000	1.62	8.10333	2.32252	3.92e-16	3.88e-15	conserved Plasmodium protein%2C unknown function
PY17X_0620100	0.826667	3.07	1.89286	7.69e-18	8.39e-17	conserved Plasmodium protein%2C unknown function
PY17X_0620200	9.17	32.9567	1.84558	1.56e-09	9.04e-09	exosome complex component CSL4%2C putative
PY17X_0620800	67.3433	259.107	1.94394	5.95e-44	1.83e-42	conserved Plasmodium protein%2C unknown function
PY17X_0620900	11.15	22.9267	1.03998	1.3e-10	8.45e-10	phosphoinositide-binding protein%2C putative
PY17X_0621000	0.756667	8.86333	3.55012	2.39e-19	2.83e-18	Ham1-like protein%2C putative
PY17X_0621100	55.8067	172.743	1.63012	1.18e-24	1.85e-23	conserved Plasmodium protein%2C unknown function
PY17X_0621300	25.0767	182.21	2.86118	4.09e-60	1.88e-58	conserved Plasmodium protein%2C unknown function
PY17X_0621500	2.53	6.85	1.43697	2.63e-09	1.49e-08	ATP-dependent RNA helicase DBP7%2C putative
PY17X_0622200	7.36	16.51	1.16556	8.04e-06	2.9e-05	conserved Plasmodium protein%2C unknown function
PY17X_0622700	12.4433	28.6833	1.20484	2.91e-10	1.83e-09	pre-mRNA-splicing factor CWC15%2C putative
PY17X_0623200	2.33333	7.4	1.66513	7.96e-08	3.78e-07	tRNAHis guanylyltransferase%2C putative
PY17X_0623600	9.02333	25.1533	1.47902	8.88e-08	4.18e-07	conserved Plasmodium protein%2C unknown function
PY17X_0623800	9.36667	32.6233	1.8003	1.44e-07	6.64e-07	proteasome assembly chaperone 4%2C putative
PY17X_0623900	3.22667	10.7633	1.73801	6.42e-17	6.62e-16	metallo-hydrolase/oxidoreductase%2C putative
PY17X_0624400	22.03	49.14	1.15743	9.77e-09	5.17e-08	type 2A phosphatase-associated protein 42%2C putative
PY17X_0624500	18.2867	67.23	1.87831	1.61e-25	2.61e-24	3-demethylubiquinone-9 3-methyltransferase%2C putative
PY17X_0624700	8.48333	113.29	3.73925	4.97e-86	4.3e-84	conserved Plasmodium protein%2C unknown function
PY17X_0625400	3.91333	16.5633	2.08152	1.75e-10	1.12e-09	mago nashi protein homologue%2C putative
PY17X_0626000	531.253	1308.28	1.3002	2.22e-15	2.12e-14	tryptophan-rich protein
PY17X_0701171	30.5467	66.4767	1.12183	1.59e-11	1.14e-10	Plasmodium exported protein (PHIST)%2C unknown function
PY17X_0701900	45.1567	104.073	1.20459	3.01e-14	2.63e-13	conserved protein%2C unknown function
PY17X_0702200	0.93	5.58	2.58496	1.98e-08	1.01e-07	GPI-anchored micronemal antigen%2C putative
PY17X_0703200	17.78	42.54	1.25856	1.09e-21	1.47e-20	SET domain protein%2C putative
PY17X_0704100	70.8267	145.99	1.0435	2.72e-10	1.71e-09	conserved Plasmodium protein%2C unknown function
PY17X_0705800	4.5	50.5667	3.49019	7.69e-35	1.86e-33	ankyrin-repeat protein%2C putative
PY17X_0706000	1.3	2.81	1.11206	1.7e-05	5.84e-05	conserved Plasmodium protein%2C unknown function
PY17X_0706800	4.78	24.1933	2.33953	6.76e-24	1.03e-22	exonuclease%2C putative
PY17X_0706900	0.0966667	6.45333	6.06088	1.93e-51	6.94e-50	conserved Plasmodium protein%2C unknown function
PY17X_0707000	301.633	646.027	1.0988	1.87e-08	9.55e-08	dicarboxylate/tricarboxylate carrier%2C putative
PY17X_0708300	8.59	20.89	1.28208	2.23e-11	1.58e-10	protein transport protein SEC23%2C putative
PY17X_0708400	2.97	74.1933	4.64275	1.3e-61	6.22e-60	dynein light chain 1%2C putative
PY17X_0708500	5.18333	22.72	2.13201	1.04e-26	1.76e-25	conserved Plasmodium protein%2C unknown function
PY17X_0708700	0.373333	13.7533	5.20317	1.53e-87	1.34e-85	phosphorylated CTD interacting factor 1 WW domain-containing protein%2C putative
PY17X_0708800	1.50333	44.3067	4.88129	1.24e-81	8.72e-80	quinone oxidoreductase%2C putative
PY17X_0709300	102.32	214.043	1.06481	8.22e-12	6.04e-11	60S ribosomal protein L22%2C putative
PY17X_0709400	1.11667	5.23	2.22761	1.49e-09	8.67e-09	polyribonucleotide 5'-hydroxyl-kinase Clp1%2C putative
PY17X_0709500	0.323333	2.48667	2.94312	4.57e-06	1.7e-05	ribosomal RNA small subunit methyltransferase NEP1%2C putative
PY17X_0710000	4.9	22.62	2.20675	1.78e-25	2.87e-24	conserved Plasmodium protein%2C unknown function
PY17X_0710200	5.24333	24.24	2.20883	1.13e-32	2.5e-31	conserved Plasmodium protein%2C unknown function
PY17X_0710400	3.04	17.6533	2.5378	3.86e-19	4.52e-18	conserved Plasmodium protein%2C unknown function
PY17X_0710900	30.11	75.84	1.33272	1.09e-11	7.89e-11	RNA-binding protein%2C putative
PY17X_0711100	1.16	11.5333	3.31361	3.01e-14	2.63e-13	U6 snRNA-associated Sm-like protein LSm3%2C putative
PY17X_0711200	0.236667	12.3767	5.70862	1.28e-98	1.38e-96	conserved Plasmodium protein%2C unknown function
PY17X_0711300	0.746667	7.37	3.30313	4.11e-24	6.33e-23	conserved Plasmodium protein%2C unknown function
PY17X_0711900	2.45333	6.30667	1.36213	1.45e-05	5.02e-05	BRIX domain%2C putative
PY17X_0712300	12.31	35.74	1.53771	8.8e-25	1.39e-23	DNA helicase%2C putative
PY17X_0713700	22.4167	61.9167	1.46576	5.11e-18	5.67e-17	conserved Plasmodium protein%2C unknown function
PY17X_0714900	0.2	1.81667	3.18322	5.05e-06	1.87e-05	phosphopantothenoylcysteine decarboxylase
PY17X_0715300	0.0833333	1.67667	4.33056	4.57e-09	2.51e-08	ubiquitin%2C putative
PY17X_0715700	14.43	80.2067	2.47465	3.82e-34	9.08e-33	phosphoglucomutase-2
PY17X_0715800	47.6767	116.023	1.28306	4.17e-17	4.33e-16	26S protease regulatory subunit 6B%2C putative
PY17X_0716300	0.226667	0.91	2.00529	1.29e-08	6.7e-08	conserved Plasmodium protein%2C unknown function
PY17X_0716700	14.0567	168.973	3.58747	4.94e-104	6.26e-102	RNA-binding protein%2C putative
PY17X_0717300	11.3533	24.2867	1.09705	2.21e-08	1.11e-07	conserved protein%2C unknown function
PY17X_0717600	4.46333	9.59	1.10341	0.000314108	0.000881759	coatomer subunit zeta%2C putative
PY17X_0718300	0.17	0.816667	2.26421	4.52e-05	0.000145115	glutamyl-tRNA(Gln) amidotransferase subunit A%2C putative
PY17X_0718400	0.793333	5.25	2.72632	1.77e-06	7.09e-06	conserved protein%2C unknown function
PY17X_0718500	1.19667	5.29333	2.14516	1.76e-09	1.01e-08	DNA helicase MCM9%2C putative
PY17X_0719200	2.15667	62.1267	4.84834	2.01e-82	1.47e-80	mRNA-binding protein PUF2
PY17X_0719300	6.11667	41.1633	2.75054	1.99e-43	6.05e-42	bifunctional dihydrofolate reductase-thymidylate synthase%2C putative
PY17X_0719600	5.27667	15.9	1.59133	1.36e-10	8.74e-10	memo-like protein
PY17X_0719900	4.40333	597.227	7.08354	0	0	cdc2-related protein kinase 1
PY17X_0720000	0.12	15.9133	7.05106	1.19e-105	1.61e-103	conserved Plasmodium protein%2C unknown function
PY17X_0720100	0.12	0.88	2.87447	1.56e-17	1.66e-16	conserved Plasmodium protein%2C unknown function
PY17X_0720300	3.76667	8.00333	1.08731	2.53e-05	8.45e-05	eukaryotic translation initiation factor 3 subunit M%2C putative
PY17X_0720500	1.65667	3.99333	1.26931	0.0130093	0.0259503	conserved Plasmodium protein%2C unknown function
PY17X_0720600	6.55333	37.9567	2.53405	1e-28	1.87e-27	trafficking protein particle complex subunit 3%2C putative
PY17X_0720700	0.16	1.08667	2.76377	9.47e-10	5.62e-09	regulator of chromosome condensation%2C putative
PY17X_0721600	3.81667	8.63	1.17705	0.000803322	0.00207165	conserved Plasmodium protein%2C unknown function
PY17X_0721700	139.743	460.647	1.72088	1.78e-29	3.44e-28	ran-specific GTPase-activating protein 1%2C putative
PY17X_0721900	30.8533	64.5767	1.06559	4.24e-09	2.34e-08	60S ribosomal protein L7ae/L30e%2C putative
PY17X_0722200	24.71	123.077	2.31639	1.21e-53	4.61e-52	lysophospholipase%2C putative
PY17X_0801600	0.743333	4.89667	2.71972	2.89e-17	3.04e-16	conserved Plasmodium protein%2C unknown function
PY17X_0802600	67.71	141.167	1.05996	7.32e-09	3.93e-08	early transcribed membrane protein
PY17X_0804000	2.54	28.2333	3.4745	2.94e-40	8.3e-39	conserved Plasmodium protein%2C unknown function
PY17X_0804200	0.21	11.27	5.74595	1.84e-81	1.28e-79	conserved Plasmodium protein%2C unknown function
PY17X_0804600	3.20667	7.15	1.15687	1.58e-07	7.26e-07	methyltransferase%2C putative
PY17X_0805400	12.2833	40.6733	1.72738	2.46e-30	4.96e-29	mRNA cap guanine-N7 methyltransferase%2C putative
PY17X_0805500	1.21	8.25667	2.77055	2.84e-29	5.39e-28	conserved Plasmodium protein%2C unknown function
PY17X_0805700	17.1333	35.0533	1.03275	4.97e-12	3.71e-11	origin recognition complex subunit 2%2C putative
PY17X_0805800	17.49	52.4433	1.58423	3.33e-19	3.91e-18	DNA replication licensing factor MCM7%2C putative
PY17X_0806300	17.2067	34.79	1.01571	1.67e-12	1.29e-11	importin-7%2C putative
PY17X_0806700	26.55	54.4267	1.0356	2.79e-06	1.08e-05	60S ribosomal protein L37%2C putative
PY17X_0806800	37.2067	77.88	1.06569	3.83e-14	3.34e-13	conserved Plasmodium protein%2C unknown function
PY17X_0807600	2.76333	8.56	1.6312	4.43e-05	0.000142565	rhoptry-associated membrane antigen%2C putative
PY17X_0807700	2.49333	12.29	2.30134	6.24e-21	8.02e-20	AAA family ATPase%2C putative
PY17X_0808600	1.95333	10.2233	2.38786	2.98e-30	5.99e-29	conserved Plasmodium protein%2C unknown function
PY17X_0808700	5.98333	26.0967	2.12484	3.7e-18	4.15e-17	EKC/KEOPS complex subunit BUD32%2C putative
PY17X_0810100	0.14	1.6	3.51457	2.66e-16	2.65e-15	conserved Plasmodium protein%2C unknown function
PY17X_0810500	1.89	6.42	1.76419	1.66e-09	9.61e-09	conserved Plasmodium protein%2C unknown function
PY17X_0810600	0.756667	6.02	2.99203	6.84e-13	5.39e-12	26S proteasome non-ATPase regulatory subunit 9%2C putative
PY17X_0811300	0.156667	0.576667	1.88004	0.000390087	0.00107599	6-cysteine protein
PY17X_0811400	18.3067	38.8567	1.08579	1.54e-07	7.04e-07	proteasome subunit alpha type-3%2C putative
PY17X_0811800	0.001	0.923333	9.85071	0.00755149	0.0158969	conserved Plasmodium protein%2C unknown function
PY17X_0812100	0.33	3.66	3.47131	1.13e-12	8.79e-12	conserved Plasmodium protein%2C unknown function
PY17X_0812800	0.0633333	0.513333	3.01886	0.000434942	0.0011888	apicoplast integral membrane protein%2C putative
PY17X_0812900	0.266667	1.09	2.03122	6.64e-10	3.99e-09	conserved Plasmodium protein%2C unknown function
PY17X_0813000	43.6533	94.5533	1.11504	2.53e-09	1.44e-08	conserved protein%2C unknown function
PY17X_0813400	7.34	20.5533	1.48552	2.59e-13	2.12e-12	conserved Plasmodium protein%2C unknown function
PY17X_0814600	11.6067	32.15	1.46987	2.27e-21	3.01e-20	exportin-7%2C putative
PY17X_0815200	1.25333	4.94333	1.97971	4.63e-08	2.25e-07	cytosolic Fe-S cluster assembly factor NBP35%2C putative
PY17X_0816100	0.776667	3.77667	2.28175	5.5e-15	5.01e-14	GTP-binding protein%2C putative
PY17X_0816500	1.63667	4.87667	1.57513	3.47e-06	1.32e-05	zinc finger protein%2C putative
PY17X_0816900	0.24	9.84333	5.35804	1.08e-77	6.94e-76	conserved Plasmodium protein%2C unknown function
PY17X_0817500	541.887	1109.63	1.03401	1.66e-14	1.49e-13	elongation factor 1-beta%2C putative
PY17X_0817900	0.663333	1.95333	1.55813	5.79e-06	2.14e-05	conserved Plasmodium protein%2C unknown function
PY17X_0818000	0.436667	3.94667	3.17603	3.03e-21	3.98e-20	conserved Plasmodium protein%2C unknown function
PY17X_0818100	0.001	3.58333	11.8071	2.16e-08	1.09e-07	conserved Plasmodium protein%2C unknown function
PY17X_0818300	0.05	0.786667	3.97575	7.54e-12	5.56e-11	pseudouridylate synthase%2C putative
PY17X_0818600	1.83	6.46	1.81969	3.06e-10	1.91e-09	met-10+ like protein%2C putative
PY17X_0818800	7.5	60.6633	3.01586	4.95e-100	5.54e-98	conserved Plasmodium protein%2C unknown function
PY17X_0818900	6.37333	16.9833	1.414	1.12e-05	3.95e-05	transcription elongation factor 1%2C putative
PY17X_0819400	3.49333	40.1933	3.52428	3.23e-31	6.78e-30	SUMO-conjugating enzyme UBC9%2C putative
PY17X_0819500	7.56	31.4	2.05431	2.67e-24	4.14e-23	ribonuclease H2 subunit C%2C putative
PY17X_0820700	4.17333	12.6767	1.6029	1.3e-17	1.39e-16	conserved Plasmodium protein%2C unknown function
PY17X_0820800	1.21	3.52333	1.54193	4.99e-05	0.000159041	ubiquitin fusion degradation protein 1%2C putative
PY17X_0820900	1.67	6.17	1.88542	5.97e-07	2.55e-06	methyltransferase%2C putative
PY17X_0821000	185.56	589.793	1.66832	5.51e-30	1.1e-28	RNA-binding protein musashi%2C putative
PY17X_0821200	0.876667	4.23667	2.27283	9.61e-08	4.51e-07	zinc finger protein%2C putative
PY17X_0821300	2.82	8.43333	1.58041	7.06e-18	7.71e-17	merozoite organizing protein%2C putative
PY17X_0821600	5.77333	17.8867	1.63141	6.07e-09	3.29e-08	conserved Plasmodium protein%2C unknown function
PY17X_0821700	1.94	5.50667	1.50512	1.22e-12	9.45e-12	conserved Plasmodium protein%2C unknown function
PY17X_0822200	191.68	477.79	1.31768	7.39e-11	4.96e-10	heat shock protein 70%2C putative
PY17X_0822800	10.72	23.4233	1.12764	1.32e-10	8.58e-10	ATP-dependent DNA helicase Q1%2C putative
PY17X_0823200	80.4733	457.24	2.50637	4.19e-58	1.84e-56	nucleosome assembly protein%2C putative
PY17X_0823300	27.2467	74.0667	1.44274	7.26e-20	8.89e-19	DnaJ protein%2C putative
PY17X_0823600	3.76	9.43	1.32653	1.23e-08	6.42e-08	protein disulfide isomerase%2C putative
PY17X_0823800	0.03	1.18333	5.30175	6.47e-14	5.53e-13	dolichyl-diphosphooligosaccharide--protein glycosyltransferase 48 kDa subunit%2C putative
PY17X_0823900	4.08667	15.3467	1.90893	4.22e-11	2.9e-10	pyridoxal 5'-phosphate dependent enzyme class III%2C putative
PY17X_0824200	0.0866667	0.403333	2.21842	0.00139453	0.00342894	long chain fatty acid elongation enzyme%2C putative
PY17X_0825600	3.44667	21.5567	2.64486	2.86e-23	4.16e-22	NifU-like scaffold protein%2C putative
PY17X_0825700	0.633333	1.75333	1.46906	0.00270788	0.00631276	conserved Plasmodium protein%2C unknown function
PY17X_0826200	2.16667	18.3033	3.07856	1.88e-31	3.99e-30	dynein intermediate chain%2C putative
PY17X_0826300	10.5433	45.5233	2.11028	1.81e-35	4.51e-34	ubiquitin-like protein%2C putative
PY17X_0826900	60.07	142.317	1.24439	2.01e-17	2.13e-16	pre-mRNA-splicing factor 18%2C putative
PY17X_0827700	125.827	633.763	2.33251	5.43e-59	2.44e-57	cyclin-dependent kinases regulatory subunit%2C putative
PY17X_0827900	0.28	1.02667	1.87447	0.00365695	0.0082991	conserved protein%2C unknown function
PY17X_0828000	16.9767	42.1133	1.31072	1.43e-16	1.44e-15	thioredoxin reductase%2C putative
PY17X_0828300	4.30333	35.91	3.06086	2.63e-35	6.44e-34	conserved Plasmodium protein%2C unknown function
PY17X_0828400	0.17	1.21	2.8314	5.2e-07	2.25e-06	conserved Plasmodium protein%2C unknown function
PY17X_0829100	0.566667	5.09667	3.16898	1.42e-11	1.02e-10	conserved Plasmodium protein%2C unknown function
PY17X_0829300	10.9333	36.1567	1.72553	5e-15	4.57e-14	ribosomal RNA-processing protein 8%2C putative
PY17X_0829400	0.126667	1.28333	3.34079	9.57e-11	6.32e-10	proline--tRNA ligase%2C putative
PY17X_0829500	28.0267	68.0633	1.28008	6.05e-14	5.18e-13	protein phosphatase-beta%2C putative
PY17X_0829600	17.8567	37.31	1.0631	0.000539576	0.00144979	thioredoxin-like protein 2%2C putative
PY17X_0830000	71.1967	291.493	2.03358	2.8e-50	9.86e-49	conserved Plasmodium protein%2C unknown function
PY17X_0830500	1.29667	8.74667	2.75393	2.76e-20	3.44e-19	monocarboxylate transporter%2C putative
PY17X_0830600	6.15667	14.6867	1.25429	2.57e-14	2.27e-13	conserved Plasmodium protein%2C unknown function
PY17X_0831600	6.85333	22.9967	1.74655	7.97e-09	4.25e-08	dynein light chain%2C putative
PY17X_0832200	1.27333	38.65	4.92379	3.99e-84	3.25e-82	conserved Plasmodium protein%2C unknown function
PY17X_0832300	4.97333	10.3233	1.05362	1.77e-06	7.11e-06	conserved Plasmodium protein%2C unknown function
PY17X_0832500	17.4133	40.2733	1.20963	1.08e-07	5.05e-07	conserved Plasmodium protein%2C unknown function
PY17X_0832700	0.406667	1.55667	1.93654	0.011824	0.0238951	conserved Plasmodium protein%2C unknown function
PY17X_0832800	0.35	2.83	3.01538	5.15e-13	4.12e-12	conserved Plasmodium protein%2C unknown function
PY17X_0832900	0.55	3.58	2.70246	3.13e-09	1.76e-08	serine/threonine protein kinase%2C putative
PY17X_0833000	21.02	44.62	1.08593	1.64e-08	8.47e-08	guanylate kinase%2C putative
PY17X_0833500	37.5833	133.75	1.83137	5.42e-40	1.5e-38	high molecular weight rhoptry protein 2
PY17X_0833600	11.37	26.97	1.24612	6.55e-09	3.55e-08	conserved protein%2C unknown function
PY17X_0834300	3.08333	13.2633	2.10488	3.9e-21	5.08e-20	leucine-rich repeat protein
PY17X_0834400	10.8233	55.81	2.36638	3.94e-38	1.05e-36	merozoite surface protein 1
PY17X_0835600	8.87667	78.6267	3.14693	4.33e-48	1.48e-46	PUB domain-containing protein%2C putative
PY17X_0835800	4.58667	16.4267	1.84052	1.26e-08	6.57e-08	conserved protein%2C unknown function
PY17X_0836100	0.733333	100.487	7.09832	2.31e-123	3.88e-121	adenylate kinase-like protein 2%2C putative
PY17X_0836200	0.303333	1.97	2.69922	0.000441561	0.00120532	conserved Plasmodium protein%2C unknown function
PY17X_0836600	16.82	49.6267	1.56094	1.9e-20	2.39e-19	peptide chain release factor 1%2C putative
PY17X_0836700	5.65	15.25	1.43249	3.64e-12	2.74e-11	palmitoyltransferase DHHC6%2C putative
PY17X_0837500	1.79667	3.99667	1.15347	4.37e-06	1.63e-05	conserved Plasmodium protein%2C unknown function
PY17X_0837900	3.3	48.15	3.867	7.86e-43	2.32e-41	conserved Plasmodium protein%2C unknown function
PY17X_0838000	3.94667	13.67	1.79231	1.67e-19	1.99e-18	tubulin delta chain%2C putative
PY17X_0838500	18.9333	45.6367	1.26926	5.6e-08	2.7e-07	conserved Plasmodium protein%2C unknown function
PY17X_0839000	6.48333	14.9967	1.20983	5.27e-07	2.28e-06	cAMP-dependent protein kinase catalytic subunit
PY17X_0839100	1.58333	3.39333	1.09974	0.00379927	0.0085871	conserved Plasmodium protein%2C unknown function
PY17X_0839400	3.15	9.77333	1.6335	3.83e-18	4.28e-17	vacuolar protein sorting-associated protein 33%2C putative
PY17X_0839600	5.25333	19.7833	1.91298	4.13e-27	7.08e-26	conserved Plasmodium protein%2C unknown function
PY17X_0839800	0.83	4.07	2.29385	6.34e-06	2.33e-05	Plasmodium exported protein%2C unknown function
PY17X_0839900	0.34	1.95667	2.52479	3.67e-05	0.000119718	conserved rodent malaria protein%2C unknown function
PY17X_0840300	17.52	188.683	3.42889	7.88e-75	4.94e-73	erythrocyte membrane associated protein 1%2C putative
PY17X_0902300	0.0466667	0.19	2.02554	0.000733985	0.00191272	reticulocyte binding protein%2C putative
PY17X_0902700	4.26333	9.21	1.11122	4.36e-10	2.68e-09	membrane associated erythrocyte binding-like protein
PY17X_0903400	1.78333	6.09	1.77187	3.37e-05	0.000110615	dynein light chain%2C putative
PY17X_0904400	5.49667	11.9067	1.11514	0.000175231	0.000512055	ribosome assembly protein 4%2C putative
PY17X_0904500	2.77667	15.4833	2.47929	3.08e-19	3.63e-18	conserved Plasmodium protein%2C unknown function
PY17X_0904900	1.53	3.08333	1.01096	0.00317069	0.0072759	ABC transporter B family member 3%2C putative
PY17X_0905900	17.2933	53.1867	1.62085	8.62e-17	8.85e-16	SUMO-activating enzyme subunit 1%2C putative
PY17X_0906000	3.76667	24.0533	2.67488	8.73e-54	3.4e-52	conserved Plasmodium protein%2C unknown function
PY17X_0906200	1.92667	4.53	1.2334	0.00138509	0.00341309	conserved Plasmodium protein%2C unknown function
PY17X_0906700	0.353333	9.97333	4.81897	8.76e-54	3.4e-52	conserved Plasmodium protein%2C unknown function
PY17X_0906900	0.07	11.0133	7.29768	1.02e-89	9.55e-88	conserved Plasmodium protein%2C unknown function
PY17X_0907000	285.213	722.27	1.3405	1.12e-22	1.58e-21	translation initiation factor eIF-1A%2C putative
PY17X_0907200	4.94	12.6967	1.36187	3.48e-06	1.32e-05	DnaJ protein%2C putative
PY17X_0907700	2.36333	5.43667	1.2019	0.000113348	0.000342626	methyltransferase%2C putative
PY17X_0908600	68.1633	174.453	1.35577	5.57e-22	7.63e-21	EELM2 domain-containing protein%2C putative
PY17X_0908900	43.2067	94.35	1.12677	3.64e-12	2.74e-11	conserved Plasmodium protein%2C unknown function
PY17X_0910200	57.38	115.37	1.00765	6.65e-13	5.26e-12	conserved Plasmodium protein%2C unknown function
PY17X_0910700	1.88	4.01333	1.09407	0.000152223	0.000450591	adrenodoxin reductase%2C putative
PY17X_0912200	0.27	11.2733	5.38381	2.14e-70	1.24e-68	conserved Plasmodium protein%2C unknown function
PY17X_0912300	0.663333	11.1533	4.0716	1.26e-18	1.44e-17	sporozoite surface protein essential for liver stage development%2C putative
PY17X_0912400	0.266667	18.8533	6.14364	4.06e-104	5.27e-102	calcium-binding protein%2C putative
PY17X_0912500	0.42	24.4033	5.86055	1.04e-84	8.6e-83	conserved Plasmodium protein%2C unknown function
PY17X_0912800	3.65	7.55333	1.04922	1.2e-05	4.18e-05	CLPTM1 domain-containing protein%2C putative
PY17X_0914500	2.05	5.55667	1.4386	3.64e-12	2.74e-11	condensin-2 complex subunit D3%2C putative
PY17X_0914600	23.0433	60.4467	1.39131	4.16e-10	2.57e-09	conserved Plasmodium protein%2C unknown function
PY17X_0914900	23.73	53.43	1.17094	2.21e-12	1.69e-11	protein phosphatase PPM8%2C putative
PY17X_0915000	4.37	117.977	4.75472	7.62e-103	9.26e-101	PQ-loop repeat-containing protein
PY17X_0915100	0.253333	2.60667	3.3631	6.8e-13	5.37e-12	conserved Plasmodium protein%2C unknown function
PY17X_0916200	0.85	9.26667	3.44652	1.52e-33	3.53e-32	FHA domain-containing protein%2C putative
PY17X_0916300	0.0766667	0.456667	2.57447	0.000116169	0.000349856	conserved Plasmodium protein%2C unknown function
PY17X_0916600	0.163333	0.913333	2.48332	0.000300049	0.00084562	LEM3/CDC50 family protein%2C putative
PY17X_0916700	1.08333	9.47667	3.1289	5.5e-45	1.75e-43	conserved Plasmodium protein%2C unknown function
PY17X_0917000	3.45667	8.12333	1.23269	0.000235844	0.000676362	glycine cleavage system H protein%2C putative
PY17X_0917500	0.16	2.74667	4.10154	3.79e-27	6.53e-26	conserved Plasmodium protein%2C unknown function
PY17X_0917600	9.63	27.9667	1.5381	1.54e-10	9.91e-10	nucleic acid binding protein%2C putative
PY17X_0917700	54.4167	152.347	1.48524	1.63e-27	2.89e-26	T-complex protein 1 subunit alpha%2C putative
PY17X_0918000	0.48	1.13	1.23522	0.0137059	0.0271785	conserved Plasmodium protein%2C unknown function
PY17X_0920200	3.11333	6.95333	1.15924	0.00213194	0.00505063	conserved Plasmodium protein%2C unknown function
PY17X_0920400	0.263333	5.40333	4.35889	1.03e-22	1.47e-21	A/G-specific adenine glycosylase%2C putative
PY17X_0920500	0.613333	13.6967	4.48101	2.11e-59	9.56e-58	rRNA (cytosine-C(5))-methyltransferase%2C putative
PY17X_0922500	285.2	591.927	1.05344	2.34e-17	2.47e-16	conserved Plasmodium protein%2C unknown function
PY17X_0923000	0.24	2.23667	3.22024	1.43e-06	5.82e-06	conserved Plasmodium protein%2C unknown function
PY17X_0923100	1.03333	4.56333	2.14278	1.85e-08	9.46e-08	tRNA (guanine-N(7)-)-methyltransferase%2C putative
PY17X_0923200	0.196667	1.68	3.09464	0.00490534	0.010813	conserved Plasmodium protein%2C unknown function
PY17X_0923300	1.44	89.9467	5.96493	4.57e-96	4.74e-94	deoxyuridine 5'-triphosphate nucleotidohydrolase%2C putative
PY17X_0923400	5.97333	12.18	1.02791	0.000121169	0.000364146	protein phosphatase%2C putative
PY17X_0923500	9.31	19.6133	1.07498	0.000342112	0.000952872	small nuclear ribonucleoprotein F%2C putative
PY17X_0923900	0.133333	2.61667	4.29462	5.2e-30	1.04e-28	conserved Plasmodium protein%2C unknown function
PY17X_0924500	21.3167	56.8867	1.41611	1.14e-11	8.24e-11	kelch domain-containing protein%2C putative
PY17X_0924900	15.46	59.01	1.93242	1.21e-25	1.96e-24	mitochondrial import inner membrane translocase subunit TIM44%2C putative
PY17X_0925100	34.59	76.8367	1.15144	2e-11	1.42e-10	conserved Plasmodium protein%2C unknown function
PY17X_0925800	0.203333	0.846667	2.05795	6.06e-05	0.000190921	pyruvate dehydrogenase E1 component subunit alpha%2C putative
PY17X_0925900	4.26667	21.4367	2.3289	2.34e-14	2.08e-13	U6 snRNA-associated Sm-like protein LSm1%2C putative
PY17X_0926200	0.386667	2.45667	2.66754	7.3e-20	8.92e-19	beige/BEACH domain protein%2C putative
PY17X_0926400	10.4733	82.66	2.98047	9.18e-44	2.8e-42	13 kDa ribonucleoprotein-associated protein%2C putative
PY17X_0929400	11.9767	30.4133	1.34448	7.53e-07	3.17e-06	heat shock factor-binding protein 1%2C putative
PY17X_0929500	2.80333	6.67667	1.25198	0.015954	0.0311919	conserved Plasmodium protein%2C unknown function
PY17X_0930100	31.5567	327.217	3.37423	3.43e-101	3.91e-99	phosphoglycerate mutase%2C putative
PY17X_0930400	7.85	19.3167	1.29908	4.69e-10	2.86e-09	conserved Plasmodium protein%2C unknown function
PY17X_0931000	3.76667	18.6733	2.30962	1.08e-19	1.31e-18	tRNA m(1)G methyltransferase%2C putative
PY17X_0931900	0.876667	10.5767	3.59271	1.33e-47	4.51e-46	heat shock protein 90%2C putative
PY17X_0933200	10.5767	21.9	1.05005	3.63e-11	2.52e-10	heat shock protein 101%2C putative
PY17X_0933400	0.92	2.16667	1.23577	7.7e-05	0.000239747	dolichyl-diphosphooligosaccharide--protein glycosyltransferase subunit STT3%2C putative
PY17X_0933700	25.16	63.7533	1.34137	3.47e-10	2.15e-09	peptidyl-prolyl cis-trans isomerase%2C putative
PY17X_0933800	4.36667	13.8	1.66006	1.21e-07	5.62e-07	pyridoxine biosynthesis protein PDX2%2C putative
PY17X_0934400	7.52333	128.67	4.09616	1.67e-131	3.4e-129	yoelipain-2
PY17X_0935800	2.65667	7.42333	1.48245	5.38e-07	2.32e-06	conserved Plasmodium protein%2C unknown function
PY17X_0936000	3.77667	31.52	3.06108	1.16e-30	2.36e-29	conserved Plasmodium protein%2C unknown function
PY17X_0936100	4.26333	9.75667	1.19441	2.54e-06	9.91e-06	GTP-binding protein%2C putative
PY17X_0936600	0.0433333	0.233333	2.42884	1.71e-10	1.1e-09	conserved Plasmodium protein%2C unknown function
PY17X_0936700	0.45	27.1933	5.91718	1.87e-54	7.45e-53	conserved Plasmodium protein%2C unknown function
PY17X_0936800	0.0766667	0.58	2.91938	0.00125773	0.00311945	conserved protein%2C unknown function
PY17X_0936900	0.106667	11.7267	6.78054	7.19e-110	1.08e-107	conserved Plasmodium protein%2C unknown function
PY17X_0937000	8.08	206.047	4.67247	2.04e-159	6.47e-157	conserved Plasmodium protein%2C unknown function
PY17X_0937400	5.5	12.3033	1.16155	1.67e-06	6.76e-06	ubiquinone biosynthesis protein COQ4%2C putative
PY17X_0937600	3.74333	9.83	1.39287	0.000788227	0.00203853	conserved Plasmodium protein%2C unknown function
PY17X_0938300	2.76333	18.5633	2.74797	1.9e-18	2.16e-17	syntaxin%2C putative
PY17X_0938500	8.15333	16.6333	1.02862	8.54e-06	3.06e-05	replication factor C subunit 5%2C putative
PY17X_0939300	15.8633	41.4267	1.38486	1.93e-11	1.37e-10	conserved Plasmodium protein%2C unknown function
PY17X_0940300	3.84333	33.1833	3.11003	1.6e-34	3.85e-33	conserved Plasmodium protein%2C unknown function
PY17X_0940600	13.4933	40.1867	1.57447	3.62e-15	3.37e-14	conserved Plasmodium protein%2C unknown function
PY17X_0940900	134.303	327.557	1.28625	1.02e-15	9.9e-15	endoplasmic reticulum-resident calcium binding protein%2C putative
PY17X_0941600	67.5167	218.063	1.69143	7.21e-11	4.84e-10	AP2 domain transcription factor%2C putative
PY17X_0941700	3.86	8.43667	1.12807	3.2e-06	1.23e-05	pescadillo homolog%2C putative
PY17X_0941800	0.16	3.99667	4.64265	1.17e-28	2.15e-27	conserved Plasmodium protein%2C unknown function
PY17X_0942300	3.85	9.76667	1.34301	6.16e-10	3.71e-09	nucleic acid binding protein%2C putative
PY17X_0942800	0.726667	1.57333	1.11446	0.000553646	0.00147894	DEAD/DEAH box helicase%2C putative
PY17X_0943800	1.31333	5.44333	2.05126	2.52e-14	2.22e-13	translocon component PTEX88%2C putative
PY17X_0943900	2.39667	6.16	1.3619	0.000561076	0.0014942	centrin-4%2C putative
PY17X_0944600	0.866667	2.77667	1.6798	1.45e-05	5.01e-05	metabolite/drug transporter%2C putative
PY17X_0944700	4.34333	153.307	5.14147	1.38e-122	2.24e-120	DNA-directed RNA polymerase III subunit RPC8%2C putative
PY17X_0944800	0.0666667	0.666667	3.32193	2.06e-06	8.18e-06	radial spoke head protein%2C putative
PY17X_0944900	0.0566667	1.08	4.25239	1.23e-12	9.48e-12	WD repeat-containing protein%2C putative
PY17X_0945100	2.48333	5.50667	1.1489	6.41e-08	3.07e-07	conserved Plasmodium protein%2C unknown function
PY17X_0946000	3.75333	9.32667	1.31319	1.96e-08	9.96e-08	FeS cluster assembly protein SufD%2C putative
PY17X_0946500	0.526667	2.34333	2.1536	0.00134271	0.00331726	early transcribed membrane protein
PY17X_1000800	0.476667	4.17667	3.1313	2.18e-08	1.1e-07	early transcribed membrane protein
PY17X_1001500	4.06	10.77	1.40747	3.3e-07	1.46e-06	Plasmodium exported protein%2C unknown function
PY17X_1001900	68.5433	230.59	1.75024	5.59e-26	9.19e-25	erythrocyte membrane antigen 1
PY17X_1002200	7.14667	22.4933	1.65416	1.2e-10	7.79e-10	pre-mRNA splicing factor%2C putative
PY17X_1002700	12.2	52.3533	2.1014	8.69e-40	2.4e-38	conserved Plasmodium protein%2C unknown function
PY17X_1003200	0.166667	0.436667	1.38957	1.4e-05	4.86e-05	AP2 domain transcription factor AP2-SP2%2C putative
PY17X_1003900	11.2967	33.6	1.57256	6.96e-14	5.91e-13	conserved Plasmodium protein%2C unknown function
PY17X_1004000	3.89333	323.323	6.37583	2.3e-248	1.87e-245	6-cysteine protein
PY17X_1004100	0.666667	1.92	1.52607	7.74e-05	0.000240754	ATP-dependent RNA helicase DDX51%2C putative
PY17X_1005400	16.31	38.29	1.23121	1.08e-09	6.36e-09	cytosolic glyoxalase II%2C putative
PY17X_1007000	20.5267	52.2867	1.34894	1.17e-11	8.43e-11	conserved Plasmodium protein%2C unknown function
PY17X_1007300	3.63667	29.0567	2.99818	9.68e-36	2.43e-34	zinc finger Ran-binding domain-containing protein 2%2C putative
PY17X_1007500	8.28	44.1167	2.41362	4.2e-44	1.3e-42	flap endonuclease 1%2C putative
PY17X_1007700	4.34333	107.79	4.63328	2.58e-162	9.22e-160	sporozoite micronemal protein essential for cell traversal
PY17X_1007800	26.58	96.9567	1.867	7.32e-31	1.51e-29	conserved Plasmodium protein%2C unknown function
PY17X_1007900	1.30333	16.9633	3.70214	1.8e-56	7.57e-55	tRNA N6-adenosine threonylcarbamoyltransferase%2C putative
PY17X_1008500	0.993333	3.39667	1.77377	3.39e-07	1.5e-06	conserved Plasmodium protein%2C unknown function
PY17X_1009800	3.29667	6.67	1.01668	4.07e-06	1.53e-05	cGMP-dependent protein kinase%2C putative
PY17X_1010000	0.08	0.846667	3.40372	1.04e-10	6.79e-10	conserved Plasmodium protein%2C unknown function
PY17X_1010200	0.34	1.32333	1.96057	5.54e-07	2.38e-06	conserved Plasmodium protein%2C unknown function
PY17X_1011300	5.30333	13.8267	1.38248	6.31e-06	2.32e-05	ribonuclease H2 subunit B%2C putative
PY17X_1011400	11.11	32.2467	1.53729	6.93e-15	6.28e-14	cytochrome c oxidase assembly protein COX15%2C putative
PY17X_1011600	64.5967	148.24	1.1984	5.09e-14	4.39e-13	mitochondrial acidic protein MAM33%2C putative
PY17X_1012100	19.2333	73.89	1.94177	1.23e-32	2.72e-31	Hsp70/Hsp90 organizing protein%2C putative
PY17X_1012900	16.8933	66.4433	1.97567	1.75e-33	4.04e-32	DNA topoisomerase 2%2C putative
PY17X_1013200	13.7933	61.87	2.16527	1.86e-35	4.62e-34	conserved Plasmodium protein%2C unknown function
PY17X_1013400	2.20333	6.01333	1.44848	0.0041845	0.00937978	H/ACA ribonucleoprotein complex subunit 3%2C putative
PY17X_1014200	0.626667	1.54667	1.30339	0.00016912	0.000495721	conserved Plasmodium protein%2C unknown function
PY17X_1014300	23.6533	64.7667	1.45321	2.84e-14	2.49e-13	voltage-dependent anion-selective channel protein%2C putative
PY17X_1014400	16.15	41.83	1.373	6.06e-13	4.83e-12	SNARE protein%2C putative
PY17X_1015000	2.07667	6.59667	1.66747	5.44e-10	3.3e-09	large subunit GTPase 1%2C putative
PY17X_1015100	8.78	27.2067	1.63167	1.82e-10	1.16e-09	conserved Plasmodium protein%2C unknown function
PY17X_1015200	4.15333	17.7733	2.09737	7.33e-15	6.63e-14	mitochondrial ribosomal protein L17-2 precursor%2C putative
PY17X_1015400	1.90667	118.083	5.95261	7.01e-128	1.33e-125	conserved Plasmodium protein%2C unknown function
PY17X_1016000	0.793333	1.84667	1.21892	0.002448	0.00575875	plasmepsin IX%2C putative
PY17X_1016100	29.7633	97.6133	1.71354	2.3e-28	4.19e-27	serine/threonine protein phosphatase 2A activator%2C putative
PY17X_1017600	0.466667	2	2.09954	2.27e-05	7.6e-05	peptide chain release factor 1%2C putative
PY17X_1018200	431.297	908.52	1.07484	1.68e-11	1.2e-10	leucine-rich repeat protein
PY17X_1018300	7.72667	21.48	1.47508	3.72e-07	1.63e-06	exosome complex exonuclease RRP41%2C putative
PY17X_1018600	2.89667	27.8067	3.26297	8.13e-54	3.2e-52	DNA mismatch repair protein MSH2%2C putative
PY17X_1019600	148.98	391.99	1.3957	2.08e-14	1.84e-13	ABC transporter G family member 2%2C putative
PY17X_1019800	14.1067	31.6933	1.1678	8.11e-11	5.42e-10	dynein intermediate chain%2C putative
PY17X_1020000	98.5267	199.6	1.01853	3.12e-11	2.17e-10	transcription factor BTF3%2C putative
PY17X_1020100	88.5867	187.17	1.07919	3.47e-10	2.15e-09	60S ribosomal protein L21%2C putative
PY17X_1020200	6.63667	23.5333	1.82617	1.64e-18	1.87e-17	conserved Plasmodium protein%2C unknown function
PY17X_1020500	47.1967	96.14	1.02645	6.35e-08	3.05e-07	conserved Plasmodium protein%2C unknown function
PY17X_1020700	20.42	49.6067	1.28055	4.77e-13	3.84e-12	conserved Plasmodium protein%2C unknown function
PY17X_1020900	210.943	431.53	1.03261	5.1e-16	5.02e-15	60S ribosomal protein L7-3%2C putative
PY17X_1021500	7.49667	15.1333	1.01341	1.48e-08	7.66e-08	vacuolar protein sorting-associated protein 3%2C putative
PY17X_1022500	23.7367	48.68	1.03621	4.5e-05	0.000144675	actin-related protein%2C putative
PY17X_1022700	39.0333	143.477	1.87804	3.85e-29	7.28e-28	conserved Plasmodium protein%2C unknown function
PY17X_1023000	16.69	34.27	1.03796	2.9e-05	9.62e-05	DnaJ protein%2C putative
PY17X_1023200	15.3533	35.63	1.21454	1.39e-07	6.38e-07	mitochondrial ribosomal protein L21 precursor%2C putative
PY17X_1023500	1.97	4.54333	1.20556	0.000296147	0.000835447	conserved Plasmodium protein%2C unknown function
PY17X_1025400	12.2267	30.1233	1.30085	6.01e-10	3.63e-09	conserved Plasmodium protein%2C unknown function
PY17X_1026100	1.26333	4.73	1.9046	6.19e-13	4.92e-12	conserved Plasmodium protein%2C unknown function
PY17X_1029700	4.34333	34.7933	3.00194	6.95e-63	3.45e-61	conserved Plasmodium protein%2C unknown function
PY17X_1029800	0.46	1.37	1.57447	0.001578	0.00384527	RNA-binding protein Nova-1%2C putative
PY17X_1029900	0.706667	20.59	4.86477	8.99e-28	1.61e-26	DNA-directed RNA polymerases I and III subunit RPAC2%2C putative
PY17X_1030000	1.16	4.53333	1.96645	2.67e-10	1.68e-09	conserved Plasmodium protein%2C unknown function
PY17X_1031300	1.15667	6.10667	2.40041	4.01e-13	3.25e-12	diphthamide biosynthesis protein 1%2C putative
PY17X_1031400	0.0366667	0.98	4.74024	6.24e-18	6.84e-17	conserved Plasmodium protein%2C unknown function
PY17X_1031600	0.18	1.61333	3.16398	4.19e-08	2.05e-07	FeS assembly ATPase SufC%2C putative
PY17X_1031700	0.47	3.80667	3.0178	3.54e-09	1.97e-08	30S ribosomal protein S9%2C putative
PY17X_1031900	0.26	1.65	2.66588	3.08e-09	1.73e-08	conserved Plasmodium protein%2C unknown function
PY17X_1032000	3.49667	66.0067	4.23856	9.94e-64	4.98e-62	conserved Plasmodium protein%2C unknown function
PY17X_1032300	0.09	2.57333	4.83757	1.64e-29	3.18e-28	AAA family ATPase%2C putative
PY17X_1032400	0.446667	7.74	4.11506	4.22e-33	9.56e-32	deoxyhypusine synthase%2C putative
PY17X_1032500	10.2433	52.51	2.35791	4.41e-42	1.28e-40	actin II
PY17X_1032600	0.986667	4.03	2.03015	5.64e-20	6.95e-19	conserved Plasmodium protein%2C unknown function
PY17X_1032700	119.07	264.22	1.14993	1.11e-13	9.28e-13	nuclear transport factor 2%2C putative
PY17X_1032800	0.193333	8.89	5.52302	3.43e-58	1.52e-56	conserved Plasmodium protein%2C unknown function
PY17X_1032900	0.48	8.65	4.17159	4.74e-54	1.88e-52	mini-chromosome maintenance complex-binding protein%2C putative
PY17X_1033000	105.76	307.66	1.54054	4.51e-24	6.94e-23	p1/s1 nuclease%2C putative
PY17X_1033100	0.526667	2.51	2.25273	9.31e-09	4.93e-08	conserved Plasmodium protein%2C unknown function
PY17X_1033200	0.0133333	0.65	5.60733	8.97e-09	4.76e-08	methyltransferase%2C putative
PY17X_1033300	0.123333	0.916667	2.89383	6.04e-08	2.91e-07	GTP-binding protein%2C putative
PY17X_1033500	0.433333	3.22333	2.895	1.27e-27	2.26e-26	plastid replication-repair enzyme%2C putative
PY17X_1034100	0.686667	3.51	2.35379	3.49e-06	1.32e-05	ankyrin-repeat protein%2C putative
PY17X_1034400	6.12	25.32	2.04867	2.79e-12	2.12e-11	conserved Plasmodium protein%2C unknown function
PY17X_1035800	0.543333	4.40333	3.01869	1.79e-27	3.16e-26	aldo-keto reductase%2C putative
PY17X_1036000	1.07333	2.77	1.36779	0.00357827	0.00814568	tRNA-dihydrouridine synthase%2C putative
PY17X_1036100	1.71	8.63	2.33536	4.43e-13	3.57e-12	conserved Plasmodium protein%2C unknown function
PY17X_1036700	16.5433	49.8433	1.59115	3.71e-21	4.84e-20	AP2 domain transcription factor AP2-G2%2C putative
PY17X_1036800	191.99	489.827	1.35124	4.97e-20	6.14e-19	plasmepsin IV
PY17X_1036900	0.926667	4.57333	2.30312	6.01e-05	0.000189504	conserved Plasmodium protein%2C unknown function
PY17X_1037400	18.41	40.8933	1.15138	5.81e-07	2.49e-06	conserved Plasmodium protein%2C unknown function
PY17X_1038000	0.486667	89.4667	7.52227	4.3e-280	4.9e-277	ATP-dependent Clp protease regulatory subunit ClpC%2C putative
PY17X_1038100	0.0533333	0.226667	2.08746	0.000556598	0.00148504	WD repeat-containing protein 65%2C putative
PY17X_1038400	11.43	23.56	1.04351	8.04e-09	4.28e-08	conserved Plasmodium protein%2C unknown function
PY17X_1039000	39.4667	79.41	1.00869	2.52e-10	1.59e-09	ribonucleoside-diphosphate reductase small chain%2C putative
PY17X_1039500	6.14	12.5633	1.03291	1.81e-08	9.26e-08	GTPase-activating protein%2C putative
PY17X_1039900	0.156667	39.8333	7.99013	6.18e-200	3.21e-197	adenylyl cyclase alpha
PY17X_1040000	18.8233	39.46	1.06787	9.54e-10	5.66e-09	rRNA biogenesis protein RRP5%2C putative
PY17X_1040200	456.163	1088.14	1.25425	2.13e-22	2.99e-21	secreted ookinete adhesive protein%2C putative
PY17X_1040300	9.01667	29.58	1.71396	8.23e-11	5.49e-10	conserved Plasmodium protein%2C unknown function
PY17X_1040500	0.18	1.33333	2.88897	0.000308172	0.000866373	DNA-directed RNA polymerase II subunit RPB4%2C putative
PY17X_1041000	0.24	0.64	1.41504	0.0215613	0.0408381	conserved Plasmodium protein%2C unknown function
PY17X_1041400	1.13333	25.59	4.49694	1.8e-69	1.01e-67	conserved Plasmodium protein%2C unknown function
PY17X_1041600	2.27333	15.4067	2.76067	1.08e-21	1.47e-20	conserved Plasmodium protein%2C unknown function
PY17X_1042300	0.236667	2.51667	3.41059	4.54e-15	4.19e-14	conserved Plasmodium protein%2C unknown function
PY17X_1042400	0.236667	3.11	3.71599	2.66e-18	3.01e-17	conserved Plasmodium protein%2C unknown function
PY17X_1042500	4.30333	38.1067	3.14652	4.57e-57	1.95e-55	conserved Plasmodium protein%2C unknown function
PY17X_1102200	12.9267	45.7033	1.82195	2.54e-21	3.35e-20	Plasmodium exported protein%2C unknown function
PY17X_1102400	18.1367	52.4067	1.53084	2.06e-23	3.04e-22	skeleton-binding protein 1%2C putative
PY17X_1102500	4.55667	20.7033	2.18381	2.55e-07	1.14e-06	rhoptry-associated protein 2/3
PY17X_1103200	9.22667	21.7367	1.23625	1.17e-07	5.43e-07	conserved Plasmodium protein%2C unknown function
PY17X_1103300	3.48	82.19	4.5618	4.36e-84	3.5e-82	merozoite surface protein 8
PY17X_1103500	0.276667	0.93	1.74908	0.00464666	0.0103072	conserved Plasmodium protein%2C unknown function
PY17X_1103600	0.0466667	1.03	4.46411	9.8e-05	0.000300198	DnaJ protein%2C putative
PY17X_1103700	11.7833	42.2833	1.84334	7.15e-11	4.81e-10	Tim10/DDP family zinc finger protein%2C putative
PY17X_1103800	7.13333	42.5767	2.57741	5.07e-32	1.09e-30	50S ribosomal protein L28%2C apicoplast%2C putative
PY17X_1103900	0.286667	14.77	5.68715	3.89e-65	2.02e-63	4-diphosphocytidyl-2-C-methyl-D-erythritol kinase%2C putative
PY17X_1104000	0.496667	4.65667	3.22895	2.8e-27	4.88e-26	conserved Plasmodium protein%2C unknown function
PY17X_1104400	0.296667	0.77	1.37602	0.00213192	0.00505063	myosin B%2C putative
PY17X_1104600	0.316667	4.68667	3.88753	2.58e-27	4.53e-26	conserved Plasmodium protein%2C unknown function
PY17X_1104900	26.1167	65.7267	1.33151	3.8e-17	3.96e-16	ATP-dependent RNA helicase DDX27%2C putative
PY17X_1105100	3.42333	11.1767	1.70702	4.55e-06	1.69e-05	ATP-dependent helicase%2C putative
PY17X_1105400	0.626667	6.01333	3.26239	7.54e-23	1.08e-21	centrosomal protein CEP120%2C putative
PY17X_1106000	5.73333	13.3667	1.22119	7.25e-09	3.89e-08	UDP-N-acetylglucosamine transporter%2C putative
PY17X_1106100	0.63	4.74667	2.91349	1.64e-20	2.06e-19	conserved Plasmodium protein%2C unknown function
PY17X_1107700	13.9033	29.0033	1.06079	8.23e-05	0.000254868	conserved Plasmodium protein%2C unknown function
PY17X_1107800	232.907	517.357	1.15141	2.51e-18	2.84e-17	60S ribosomal protein L4%2C putative
PY17X_1108000	3.82667	19.9033	2.37885	7.51e-30	1.47e-28	PIMMS2 protein%2C putative
PY17X_1108400	19.4267	40.8767	1.07324	1.19e-07	5.51e-07	nuclear protein localization protein 4%2C putative
PY17X_1108600	10.9533	98.1733	3.16396	9.91e-37	2.57e-35	conserved Plasmodium protein%2C unknown function
PY17X_1109100	39.73	130.303	1.71357	5.61e-28	1.01e-26	conserved protein%2C unknown function
PY17X_1109500	47.9133	104.1	1.11947	3.66e-13	2.97e-12	single-stranded DNA-binding protein%2C putative
PY17X_1109900	7.79333	104.383	3.74351	7.8e-72	4.64e-70	leucine-rich repeat protein
PY17X_1110600	1.24667	4.84	1.95693	3.09e-07	1.37e-06	conserved Plasmodium protein%2C unknown function
PY17X_1110700	0.626667	36.9433	5.88147	1.62e-126	2.98e-124	conserved Plasmodium protein%2C unknown function
PY17X_1112100	0.293333	2.41667	3.04241	3.31e-13	2.69e-12	conserved Plasmodium protein%2C unknown function
PY17X_1112500	6.11667	47.66	2.96196	6.27e-66	3.28e-64	inositol-3-phosphate synthase%2C putative
PY17X_1112700	16.9267	187.39	3.46867	3.04e-73	1.84e-71	prefoldin subunit 6%2C putative
PY17X_1112800	3.48333	10.61	1.60688	6.2e-05	0.000194882	conserved Plasmodium protein%2C unknown function
PY17X_1113500	0.983333	13.79	3.8098	1.09e-24	1.71e-23	orotate phosphoribosyltransferase%2C putative
PY17X_1113600	0.976667	2.39	1.29107	1.26e-05	4.39e-05	conserved Plasmodium protein%2C unknown function
PY17X_1114100	455.35	1069.37	1.23171	4.34e-17	4.5e-16	purine nucleoside phosphorylase%2C putative
PY17X_1114300	16.3867	37.1567	1.1811	2.23e-05	7.51e-05	mitochondrial import inner membrane translocase subunit TIM16%2C putative
PY17X_1116800	37.0767	76.4867	1.0447	1.09e-05	3.82e-05	conserved Plasmodium protein%2C unknown function
PY17X_1117800	8.05	16.55	1.03977	2.11e-07	9.54e-07	AP-2 complex subunit alpha%2C putative
PY17X_1118500	13.3333	54.53	2.03201	1.95e-21	2.59e-20	conserved Plasmodium protein%2C unknown function
PY17X_1119400	3.47	8.9	1.35887	8.77e-06	3.13e-05	conserved Plasmodium protein%2C unknown function
PY17X_1119800	0.52	3.42	2.71741	2.36e-15	2.23e-14	acyl-CoA synthetase%2C putative
PY17X_1119900	0.0566667	0.533333	3.23447	7.8e-06	2.82e-05	conserved Plasmodium protein%2C unknown function
PY17X_1120300	3.22667	8.47	1.39232	1.25e-05	4.35e-05	secreted ookinete protein 25%2C putative
PY17X_1120600	0.103333	0.353333	1.77372	0.00697044	0.0148328	conserved Plasmodium protein%2C unknown function
PY17X_1121300	0.16	1.61333	3.3339	9.44e-14	7.94e-13	conserved Plasmodium protein%2C unknown function
PY17X_1121500	25.58	54.0433	1.0791	5.37e-09	2.93e-08	pyridoxine biosynthesis protein PDX1%2C putative
PY17X_1122100	92.9033	244.643	1.39688	5.15e-24	7.89e-23	nascent polypeptide-associated complex subunit alpha%2C putative
PY17X_1123600	9.22	24.61	1.41641	5.76e-09	3.14e-08	EGF-like membrane protein%2C putative
PY17X_1124200	5.7	19.24	1.75507	1.1e-09	6.45e-09	ribonuclease H2 subunit A%2C putative
PY17X_1124300	9.41	311.02	5.04667	5.05e-140	1.25e-137	hexokinase%2C putative
PY17X_1124900	18.6867	47.8067	1.3552	9.21e-24	1.39e-22	SNF2 helicase%2C putative
PY17X_1125100	0.493333	168.02	8.41185	4.97e-275	4.73e-272	conserved Plasmodium protein%2C unknown function
PY17X_1125200	0.86	41.8233	5.60383	5.94e-102	7.06e-100	GAS8-like protein%2C putative
PY17X_1126700	0.963333	23.82	4.62799	3.73e-79	2.45e-77	conserved Plasmodium protein%2C unknown function
PY17X_1126800	0.103333	0.703333	2.7669	0.0122093	0.024604	conserved Plasmodium protein%2C unknown function
PY17X_1126900	3.54	17.44	2.30058	3.36e-22	4.66e-21	conserved protein%2C unknown function
PY17X_1127000	124.883	350.453	1.48864	5.92e-18	6.52e-17	pyruvate kinase%2C putative
PY17X_1128400	6.12	12.2667	1.00314	8.24e-07	3.46e-06	eukaryotic translation initiation factor 2-alpha kinase%2C putative
PY17X_1128500	117.48	346.413	1.56008	1.87e-33	4.29e-32	choline/ethanolaminephosphotransferase
PY17X_1128800	28.18	143.513	2.34844	1.14e-49	3.94e-48	DNA methyltransferase 1-associated protein 1%2C putative
PY17X_1128900	1.33667	15.2333	3.51052	3.58e-27	6.18e-26	conserved Plasmodium protein%2C unknown function
PY17X_1129200	8.91667	18.5633	1.05788	1.23e-08	6.44e-08	nicotinate phosphoribosyltransferase%2C putative
PY17X_1129300	68.58	189.483	1.46621	5.18e-28	9.38e-27	DnaJ protein%2C putative
PY17X_1129400	0.88	3.13667	1.83366	1.34e-10	8.68e-10	RAP protein%2C putative
PY17X_1129800	1.66333	8.52	2.35678	9.97e-21	1.27e-19	amino acid transporter%2C putative
PY17X_1130600	1.43667	3.4	1.24281	1.15e-08	6.04e-08	DNA polymerase epsilon catalytic subunit A%2C putative
PY17X_1131000	4.01333	104.497	4.70251	7.45e-64	3.76e-62	TPH domain-containing protein%2C putative
PY17X_1131300	8.30667	17.3733	1.06453	2.67e-13	2.18e-12	conserved Plasmodium protein%2C unknown function
PY17X_1131400	3.03667	7.84667	1.36959	4.11e-10	2.54e-09	Ran-binding protein%2C putative
PY17X_1131700	5.46667	15.5267	1.50601	1.14e-07	5.29e-07	reactive oxygen species modulator 1%2C putative
PY17X_1132200	18.74	71.5567	1.93297	4.43e-15	4.1e-14	inositol-polyphosphate 5-phosphatase%2C putative
PY17X_1132600	1.51	20.7	3.77701	2.18e-36	5.63e-35	60S ribosomal protein L7-2%2C putative
PY17X_1133200	0.86	2.61667	1.60532	2.31e-06	9.1e-06	histone-lysine N-methyltransferase%2C putative
PY17X_1134900	429.583	1436.68	1.74173	1.22e-37	3.22e-36	elongation factor 1-alpha%2C putative
PY17X_1135100	0.53	4.15	2.96905	6.97e-06	2.54e-05	dynein light chain%2C putative
PY17X_1135400	7.64667	46.8467	2.61504	1.36e-19	1.64e-18	conserved Plasmodium protein%2C unknown function
PY17X_1135600	25.4233	102.4	2.00999	1.7e-42	5e-41	T-complex protein 1 subunit delta%2C putative
PY17X_1135700	3.42333	18.7867	2.45624	1.15e-21	1.55e-20	pyrroline-5-carboxylate reductase%2C putative
PY17X_1137000	97.63	621.4	2.67013	1.93e-61	9.11e-60	high mobility group protein B4%2C putative
PY17X_1137100	4.90667	27.7933	2.50192	3.72e-41	1.06e-39	exosome complex exonuclease RRP44%2C putative
PY17X_1138500	1.35	3.37333	1.32122	0.000165554	0.000486267	protein arginine N-methyltransferase 5%2C putative
PY17X_1138900	2.37	27.3667	3.52946	6.62e-22	9.02e-21	actin-depolymerizing factor 2
PY17X_1139300	37.6933	151.327	2.00528	1.12e-27	1.99e-26	proliferating cell nuclear antigen 1%2C putative
PY17X_1140100	0.66	12.33	4.22356	9.09e-70	5.14e-68	conserved Plasmodium protein%2C unknown function
PY17X_1140700	3.25	8.51667	1.38985	1.34e-05	4.63e-05	50S ribosomal protein L9%2C mitochondrial%2C putative
PY17X_1141900	0.273333	2.2	3.00877	4.85e-12	3.63e-11	aldehyde reductase%2C putative
PY17X_1144300	31.01	62.61	1.01366	3.28e-10	2.04e-09	U1 small nuclear ribonucleoprotein 70 kDa homolog%2C putative
PY17X_1144400	2.78667	21.7	2.96108	2.7e-29	5.14e-28	CLAMP domain-containing protein%2C putative
PY17X_1145200	0.36	4.43667	3.62341	7.7e-10	4.6e-09	conserved Plasmodium protein%2C unknown function
PY17X_1146700	5.55333	19.82	1.83553	4.4e-14	3.81e-13	Plasmodium exported protein (PHIST)%2C unknown function
PY17X_1147600	19.37	133.337	2.78318	1.03e-53	3.93e-52	membrane associated histidine-rich protein 1a%2C putative
PY17X_1147700	17.68	217.633	3.62171	6.96e-81	4.79e-79	membrane associated histidine-rich protein 1b%2C putative
PY17X_1147800	3.17667	11.15	1.81146	4.48e-19	5.23e-18	tryptophan-rich protein
PY17X_1147900	0.05	0.583333	3.54432	0.00122839	0.00305731	Plasmodium exported protein%2C unknown function
PY17X_1148500	3.24	6.96	1.10309	0.00195812	0.00468553	early transcribed membrane protein
PY17X_1201900	2.03333	5.65	1.4744	3.87e-09	2.14e-08	conserved Plasmodium protein%2C unknown function
PY17X_1203700	0.53	4.89333	3.20675	2.1e-33	4.79e-32	Plasmodium exported protein%2C unknown function
PY17X_1205300	2.11667	16.69	2.97912	3.65e-42	1.07e-40	U5 small nuclear ribonucleoprotein component%2C putative
PY17X_1205400	0.0333333	5.96333	7.48301	5.04e-27	8.59e-26	conserved Plasmodium protein%2C unknown function
PY17X_1205900	1.92333	4.12	1.09904	0.0186585	0.0359864	conserved Plasmodium protein%2C unknown function
PY17X_1206100	2.54	11.2267	2.14403	4.87e-15	4.46e-14	conserved Plasmodium protein%2C unknown function
PY17X_1206200	3.30333	6.87	1.05639	0.000365046	0.00101132	ADP/ATP carrier protein%2C putative
PY17X_1206800	0.2	1.98667	3.31228	6.88e-05	0.000214997	conserved Plasmodium protein%2C unknown function
PY17X_1207300	5.53	31.44	2.50725	9.53e-32	2.04e-30	conserved Plasmodium protein%2C unknown function
PY17X_1207800	0.42	1.59	1.92057	0.000131509	0.000393151	conserved Plasmodium protein%2C unknown function
PY17X_1207900	2.06667	4.62667	1.16267	0.0187111	0.0360758	conserved Plasmodium protein%2C unknown function
PY17X_1208000	24.3033	70.3533	1.53346	2.78e-16	2.76e-15	phosducin-like protein%2C putative
PY17X_1208100	2.42667	30.8233	3.66698	2.59e-47	8.69e-46	conserved Plasmodium protein%2C unknown function
PY17X_1208600	35.49	101.353	1.51391	8.03e-26	1.31e-24	rho GTPase-activating protein%2C putative
PY17X_1209000	2.3	5.39	1.22865	0.02229	0.0420248	conserved Plasmodium protein%2C unknown function
PY17X_1209300	9.72667	22.6167	1.21737	2.15e-11	1.52e-10	eukaryotic translation initiation factor 3 subunit D%2C putative
PY17X_1209400	4.49333	12.4133	1.46603	8.03e-20	9.79e-19	histone deacetylase 2%2C putative
PY17X_1209600	6.50667	18.2167	1.48527	4.61e-11	3.16e-10	endonuclease%2C putative
PY17X_1209700	17.6667	35.95	1.02496	1.75e-06	7.01e-06	AP-5 complex subunit sigma-1%2C putative
PY17X_1210100	353.11	784.453	1.15157	4.12e-16	4.06e-15	tubulin beta chain%2C putative
PY17X_1210700	10.3467	20.82	1.0088	8.57e-10	5.11e-09	conserved Plasmodium protein%2C unknown function
PY17X_1210900	5.68667	20.22	1.83013	1.59e-17	1.69e-16	zinc finger protein%2C putative
PY17X_1212000	1.41	267.287	7.56655	9.37e-194	4.45e-191	conserved Plasmodium protein%2C unknown function
PY17X_1212100	5.84	108.497	4.21554	1.48e-91	1.4e-89	ankyrin-repeat protein%2C putative
PY17X_1212400	2.42333	55.9233	4.52839	8.83e-80	5.86e-78	50S ribosomal protein L22%2C mitochondrial%2C putative
PY17X_1212500	0.0233333	5.88333	7.9781	1.45e-32	3.19e-31	conserved Plasmodium protein%2C unknown function
PY17X_1212700	12.12	26.7033	1.13963	3.38e-06	1.29e-05	conserved Plasmodium protein%2C unknown function
PY17X_1213500	287.23	599.65	1.06191	1.07e-10	7e-10	heme oxygenase%2C putative
PY17X_1213600	5.81667	14.7067	1.33821	4.4e-13	3.55e-12	RING zinc finger protein%2C putative
PY17X_1213700	1.11333	4.52	2.02144	6.94e-08	3.3e-07	conserved Plasmodium protein%2C unknown function
PY17X_1213800	58.1333	170.347	1.55104	2.71e-28	4.92e-27	rhoptry associated adhesin%2C putative
PY17X_1214000	157.043	2112.47	3.74969	2.21e-89	2.03e-87	hypoxanthine-guanine phosphoribosyltransferase%2C putative
PY17X_1214700	5.98	16.0667	1.42585	7.7e-11	5.16e-10	U3 small nucleolar RNA-associated protein 13%2C putative
PY17X_1215300	0.476667	3.08667	2.695	6.44e-08	3.08e-07	conserved Plasmodium protein%2C unknown function
PY17X_1215400	0.823333	3.08333	1.90494	2.99e-08	1.48e-07	conserved Plasmodium protein%2C unknown function
PY17X_1215800	0.61	1.54	1.33605	0.000934115	0.00237249	male gamete fusion factor HAP2%2C putative
PY17X_1216200	9.49	21	1.14591	3.3e-17	3.45e-16	transcriptional coactivator ADA2%2C putative
PY17X_1216400	0.3	3.40333	3.50391	2.84e-23	4.13e-22	conserved Plasmodium protein%2C unknown function
PY17X_1217100	0.603333	2.46	2.02763	5.4e-07	2.32e-06	conserved Plasmodium protein%2C unknown function
PY17X_1217200	12.8433	30.0867	1.2281	1.92e-08	9.79e-08	heat shock protein 60%2C putative
PY17X_1217500	70.5767	586.683	3.05532	8.39e-92	8.26e-90	enolase
PY17X_1218200	7.25333	26.83	1.88713	4.81e-17	4.98e-16	survival motor neuron-like protein%2C putative
PY17X_1218500	2.90333	8.64333	1.57388	1.27e-09	7.41e-09	conserved Plasmodium protein%2C unknown function
PY17X_1219100	3.83667	11.5633	1.59163	3.42e-17	3.57e-16	conserved Plasmodium protein%2C unknown function
PY17X_1219200	6.85333	22.5233	1.71654	8.72e-13	6.82e-12	iron-sulfur assembly protein%2C putative
PY17X_1219600	1.77333	19.79	3.48024	6.36e-50	2.23e-48	mRNA-capping enzyme subunit beta%2C putative
PY17X_1220000	17.3167	43.72	1.33613	5.3e-18	5.87e-17	conserved Plasmodium protein%2C unknown function
PY17X_1222000	0.783333	2.42333	1.62929	1.08e-10	7.04e-10	ABC transporter I family member 1%2C putative
PY17X_1222500	35.56	88.8033	1.32036	1.5e-23	2.24e-22	heat shock protein 110%2C putative
PY17X_1222600	5.54667	20.49	1.88523	3.84e-14	3.34e-13	protein SCO1%2C putative
PY17X_1223000	0.853333	3.41	1.99859	6.22e-20	7.65e-19	Cg2 protein%2C putative
PY17X_1223300	1.69333	4.04	1.25449	3.83e-07	1.67e-06	ribonucleases P/MRP protein subunit POP1%2C putative
PY17X_1223400	11.03	58.8833	2.41643	2.43e-44	7.68e-43	lysophospholipase%2C putative
PY17X_1224100	0.44	2.80333	2.67157	2.63e-07	1.17e-06	conserved Plasmodium protein%2C unknown function
PY17X_1224200	0.276667	1.20333	2.12082	2e-05	6.8e-05	DNA repair protein RAD14%2C putative
PY17X_1224300	2.99333	12.62	2.07589	2.53e-08	1.26e-07	conserved Plasmodium protein%2C unknown function
PY17X_1224500	13.35	49.4533	1.88923	4.95e-16	4.88e-15	conserved Plasmodium protein%2C unknown function
PY17X_1224600	10.94	39.1	1.83756	3.13e-17	3.28e-16	conserved Plasmodium protein%2C unknown function
PY17X_1224800	0.963333	2.34667	1.28451	4.74e-06	1.76e-05	cell division cycle ATPase%2C putative
PY17X_1225000	1.79333	3.92667	1.13066	8.98e-06	3.21e-05	conserved Plasmodium protein%2C unknown function
PY17X_1225200	6.25667	23.7867	1.92669	2.02e-20	2.53e-19	histone deacetylase complex subunit SAP18%2C putative
PY17X_1225300	28.2067	68.0967	1.27155	1.17e-15	1.13e-14	regulator of chromosome condensation%2C putative
PY17X_1225600	88.2167	190.43	1.11014	1.34e-10	8.68e-10	ubiquitin regulatory protein%2C putative
PY17X_1226300	27.7833	132.253	2.25101	8.36e-36	2.11e-34	proteasome subunit alpha type-6%2C putative
PY17X_1226400	5.16	30.3567	2.55657	6.36e-24	9.7e-23	coenzyme Q-binding protein COQ10 homolog%2C mitochondrial%2C putative
PY17X_1226500	12.1067	42.0633	1.79676	1.91e-13	1.58e-12	ras-related protein Rab-18%2C putative
PY17X_1226600	1.27	10.9533	3.10847	2.51e-23	3.66e-22	conserved Plasmodium protein%2C unknown function
PY17X_1226700	0.526667	22.2033	5.39774	2.26e-129	4.45e-127	ATP-dependent RNA helicase DHH1%2C putative
PY17X_1227300	0.843333	2.90667	1.78519	6.4e-06	2.35e-05	kinesin-like protein%2C putative
PY17X_1227400	22.4533	45.0167	1.00353	3.02e-07	1.34e-06	DnaJ protein%2C putative
PY17X_1227500	3.41667	6.95667	1.02581	0.00192245	0.00460254	glycosyltransferase family 28 protein%2C putative
PY17X_1227800	1.58	20.7933	3.71812	3.98e-43	1.19e-41	conserved Plasmodium protein%2C unknown function
PY17X_1227900	0.323333	2.99333	3.21066	9.77e-17	9.99e-16	AAA family ATPase%2C putative
PY17X_1228000	0.193333	4.31667	4.48076	1.77e-15	1.7e-14	conserved protein%2C unknown function
PY17X_1228400	0.0633333	2.65	5.38688	1.57e-12	1.21e-11	acetyltransferase%2C putative
PY17X_1229200	17.21	50.3533	1.54884	1.61e-21	2.15e-20	tRNA pseudouridine synthase%2C putative
PY17X_1229500	11.0867	25.62	1.20844	3.96e-11	2.73e-10	zinc finger protein%2C putative
PY17X_1230100	8.57	26.4567	1.62626	3.4e-15	3.18e-14	tubulin gamma chain%2C putative
PY17X_1231200	2.22333	4.45333	1.00216	2.79e-06	1.08e-05	inositol 5-phosphatase%2C putative
PY17X_1231500	39.89	100.773	1.33701	4.37e-13	3.53e-12	1-cys peroxiredoxin
PY17X_1232100	2.78667	8.42	1.59528	9.59e-06	3.4e-05	conserved Plasmodium protein%2C unknown function
PY17X_1232500	12.1167	47.7433	1.97831	8.94e-41	2.54e-39	Plasmodium exported protein (PHIST)%2C unknown function
PY17X_1233200	10.2533	25.0033	1.28603	7.88e-07	3.31e-06	conserved Plasmodium protein%2C unknown function
PY17X_1233600	9.89	46.4767	2.23246	1.1e-45	3.53e-44	ribonuclease%2C putative
PY17X_1233700	7.78333	57.5967	2.88753	1.76e-38	4.75e-37	cdc2-related protein kinase 5
PY17X_1234300	0.213333	0.776667	1.86419	9.14e-06	3.26e-05	RAP protein%2C putative
PY17X_1234800	17.16	412.72	4.58804	2.2e-178	9.65e-176	translation initiation factor IF-2%2C putative
PY17X_1235600	6.45333	73.2367	3.50445	7.61e-122	1.21e-119	FACT complex subunit SPT16%2C putative
PY17X_1237800	1.13	5.09333	2.17229	4.59e-10	2.81e-09	zinc finger protein%2C putative
PY17X_1238000	4.73	29.79	2.65492	1.82e-53	6.87e-52	EELM2 domain-containing protein%2C putative
PY17X_1238500	3.64	10.57	1.53797	3.12e-05	0.000103065	U6 snRNA-associated Sm-like protein LSm2%2C putative
PY17X_1238800	0.533333	1.28333	1.26679	0.000594699	0.00157273	CDC73 domain-containing protein%2C putative
PY17X_1239400	0.353333	12.2333	5.11364	4.56e-40	1.27e-38	conserved Plasmodium protein%2C unknown function
PY17X_1239500	2.05333	7.46667	1.8625	1.64e-13	1.37e-12	ribosomal large subunit pseudouridylate synthase%2C putative
PY17X_1239900	0.743333	16.47	4.46969	1.17e-88	1.04e-86	conserved Plasmodium protein%2C unknown function
PY17X_1240700	0.67	1.91333	1.51386	0.0124495	0.0250173	iron-sulfur assembly protein%2C putative
PY17X_1241500	5.93667	21.4767	1.85505	5.26e-07	2.27e-06	dynein light chain Tctex-type%2C putative
PY17X_1241800	1.61333	4.22667	1.38948	4.23e-06	1.59e-05	transporter%2C putative
PY17X_1242300	0.976667	4.72	2.27285	1.96e-09	1.12e-08	conserved Plasmodium protein%2C unknown function
PY17X_1242400	5.54667	32.45	2.54853	1.83e-28	3.34e-27	ribosome-interacting GTPase 1%2C putative
PY17X_1242900	1.7	4.03	1.24525	5.88e-07	2.51e-06	S-adenosyl-L-methionine-dependent tRNA 4-demethylwyosine synthase%2C putative
PY17X_1243000	6.46667	16.3833	1.34113	9.44e-10	5.61e-09	zinc finger protein%2C putative
PY17X_1244300	11.3667	22.8367	1.00654	1.07e-06	4.4e-06	WD repeat-containing protein%2C putative
PY17X_1244800	0.556667	1.51333	1.44284	0.0036573	0.0082991	conserved Plasmodium protein%2C unknown function
PY17X_1245200	25.3633	68.75	1.43862	4.97e-20	6.14e-19	ubiquitin carboxyl-terminal hydrolase 14%2C putative
PY17X_1245500	112.577	383.23	1.7673	2.99e-32	6.45e-31	Hsc70-interacting protein%2C putative
PY17X_1247100	0.283333	3.42	3.59342	1.66e-09	9.59e-09	thioredoxin-like protein%2C putative
PY17X_1247200	4.79667	14.5633	1.60224	6.01e-09	3.27e-08	apicoplast TIC22 protein%2C putative
PY17X_1247300	22.8367	56.9	1.31708	9.68e-25	1.53e-23	conserved Plasmodium protein%2C unknown function
PY17X_1247800	122.163	312.987	1.35729	7.05e-23	1.02e-21	RING zinc finger protein%2C putative
PY17X_1303500	0.001	0.02	4.32193	0.0134076	0.0266588	reticulocyte binding protein%2C putative
PY17X_1304700	0.416667	1.18	1.50182	5.81e-06	2.14e-05	conserved Plasmodium protein%2C unknown function
PY17X_1305400	1.72333	5.07	1.55678	1.3e-17	1.39e-16	conserved Plasmodium protein%2C unknown function
PY17X_1306100	1.09	10.7	3.29521	1.89e-21	2.52e-20	metacaspase-like protein
PY17X_1306400	22.5733	53.7267	1.25102	1.35e-14	1.21e-13	DNA primase small subunit%2C putative
PY17X_1306600	142.837	348.093	1.28511	1.4e-18	1.6e-17	thioredoxin peroxidase%2C putative
PY17X_1306700	7.96333	19.3433	1.28039	2.73e-07	1.22e-06	copper transporter%2C putative
PY17X_1307200	2.99667	7.19667	1.26397	7.67e-09	4.1e-08	oocyst rupture protein 2%2C putative
PY17X_1307400	1.63333	5.57	1.76986	2.42e-06	9.5e-06	leucine carboxyl methyltransferase%2C putative
PY17X_1307600	143.577	301.94	1.07244	2.57e-16	2.57e-15	triosephosphate isomerase%2C putative
PY17X_1307800	3.61	11.7367	1.70095	9.52e-15	8.59e-14	conserved Plasmodium protein%2C unknown function
PY17X_1308300	9.90667	44.9933	2.18324	1.04e-28	1.93e-27	protein SOC3%2C putative
PY17X_1308600	0.733333	3.18667	2.11951	3.98e-05	0.000129298	conserved Plasmodium protein%2C unknown function
PY17X_1308700	2.85	7.39333	1.37526	2.78e-08	1.38e-07	cytoplasmic tRNA 2-thiolation protein 2%2C putative
PY17X_1309100	1.13	34.27	4.92255	1.36e-91	1.32e-89	FACT complex subunit SSRP1%2C putative
PY17X_1309200	3.08667	8.15	1.40075	8.03e-08	3.8e-07	conserved Plasmodium protein%2C unknown function
PY17X_1309900	1.35	3.13667	1.21627	5.13e-06	1.9e-05	GTP-binding protein%2C putative
PY17X_1311000	0.286667	3.25667	3.50595	5.06e-06	1.87e-05	U6 snRNA-associated Sm-like protein LSm5%2C putative
PY17X_1311100	0.42	5.42333	3.69072	1.07e-27	1.92e-26	WD repeat-containing protein%2C putative
PY17X_1311200	0.17	2.37667	3.80533	6.57e-21	8.43e-20	poly(A)-specific ribonuclease PARN%2C putative
PY17X_1312000	13.9467	28.67	1.03962	9.88e-08	4.64e-07	1-acyl-sn-glycerol-3-phosphate acyltransferase
PY17X_1312400	123.487	1422.37	3.52587	1.06e-136	2.52e-134	fructose-bisphosphate aldolase 2
PY17X_1312900	0.816667	1.91667	1.23078	0.000586209	0.00155316	mitochondrial ribosomal protein S29 precursor%2C putative
PY17X_1313100	48.6933	142.957	1.55378	8.82e-14	7.44e-13	conserved Plasmodium protein%2C unknown function
PY17X_1313300	34.9567	105.537	1.5941	5.35e-25	8.5e-24	conserved Plasmodium protein%2C unknown function
PY17X_1313800	35.6767	103.43	1.5356	1.32e-30	2.67e-29	M17 leucyl aminopeptidase%2C putative
PY17X_1314400	17.7033	43.7	1.30361	8.32e-11	5.55e-10	heme detoxification protein%2C putative
PY17X_1315500	3.01	12.5433	2.05909	2.64e-25	4.22e-24	multidrug resistance protein 2%2C putative
PY17X_1315600	0.353333	3.79333	3.42436	1.52e-29	2.96e-28	U3 small nucleolar RNA-associated protein 12%2C putative
PY17X_1315700	0.001	2.44667	11.2566	9.23e-11	6.11e-10	conserved Plasmodium protein%2C unknown function
PY17X_1317400	10.5867	22.62	1.09535	0.000100583	0.000307294	conserved Plasmodium protein%2C unknown function
PY17X_1317500	36.8933	74.6667	1.0171	4.58e-09	2.51e-08	serine/threonine protein kinase%2C putative
PY17X_1319600	0.543333	3.20333	2.55966	1.51e-08	7.82e-08	leucine-rich repeat protein
PY17X_1320400	57.2667	151.203	1.40072	4.87e-18	5.42e-17	conserved Plasmodium protein%2C unknown function
PY17X_1320500	0.49	3.28333	2.74431	1.66e-15	1.59e-14	conserved Plasmodium protein%2C unknown function
PY17X_1321100	0.966667	2.89667	1.5833	4.45e-09	2.45e-08	RAP protein%2C putative
PY17X_1321900	77.75	163.83	1.07528	2.25e-15	2.14e-14	aminopeptidase P%2C putative
PY17X_1322100	4.22333	31.1567	2.88309	1.34e-23	2e-22	mitochondrial ribosomal protein S11 precursor%2C putative
PY17X_1322200	12.4367	46.14	1.89142	3.35e-14	2.93e-13	6-phosphogluconate dehydrogenase%2C decarboxylating%2C putative
PY17X_1322500	19.05	81.04	2.08884	1.82e-29	3.5e-28	protein phosphatase PPM3%2C putative
PY17X_1323400	1.31667	17.3267	3.71803	3.42e-30	6.85e-29	polyprenol reductase%2C putative
PY17X_1323700	0.4	1.62667	2.02385	1.95e-05	6.64e-05	conserved Plasmodium protein%2C unknown function
PY17X_1324300	10.6633	34.5167	1.69463	1.31e-21	1.77e-20	V-type H(+)-translocating pyrophosphatase%2C putative
PY17X_1324700	24.8333	74.7767	1.59031	4.71e-12	3.53e-11	thioredoxin 1%2C putative
PY17X_1325500	15.0133	45.16	1.5888	2.35e-23	3.45e-22	yoelipain-1
PY17X_1327100	6.97333	133.107	4.25459	1.65e-107	2.35e-105	pyridoxal 5'-phosphate synthase%2C putative
PY17X_1328300	0.28	4.69	4.06609	6.32e-20	7.75e-19	snRNA-activating protein complex subunit 3%2C putative
PY17X_1328400	0.373333	9.41667	4.65668	3.45e-27	5.98e-26	apicoplast ribosomal protein S10 precursor%2C putative
PY17X_1329400	1.50333	8.23	2.45273	2.41e-16	2.41e-15	valine--tRNA ligase%2C putative
PY17X_1329500	39.4933	306.587	2.95661	1.75e-72	1.05e-70	thioredoxin-like protein
PY17X_1330200	50.1	501.45	3.32322	1.41e-93	1.44e-91	glyceraldehyde-3-phosphate dehydrogenase
PY17X_1330600	7.17667	26.5067	1.88497	1.03e-18	1.19e-17	replication factor C subunit 3%2C putative
PY17X_1331800	2.25	6.24	1.47162	2.24e-06	8.86e-06	cyclin 1%2C putative
PY17X_1332100	1.24	38.3467	4.95069	2.53e-93	2.54e-91	YL1 nuclear protein%2C putative
PY17X_1332200	0.08	1.55333	4.27922	3.13e-16	3.1e-15	conserved Plasmodium protein%2C unknown function
PY17X_1332300	0.47	2.00667	2.09407	2.3e-06	9.07e-06	zinc finger protein%2C putative
PY17X_1333300	0.266667	2.86	3.42291	4e-13	3.24e-12	conserved Plasmodium protein%2C unknown function
PY17X_1333400	0.51	5.71667	3.48661	8.74e-33	1.96e-31	tRNA 3'-trailer sequence RNase%2C putative
PY17X_1334500	5.16	11.1233	1.10815	1.36e-08	7.08e-08	AP2 domain transcription factor AP2-SP%2C putative
PY17X_1334700	3.35333	8.76667	1.38643	3.52e-05	0.00011506	enkurin domain-containing protein%2C putative
PY17X_1335100	0.143333	2.18667	3.93129	2.39e-13	1.96e-12	DNA-3-methyladenine glycosylase%2C putative
PY17X_1335200	0.223333	2.48333	3.47501	1.05e-16	1.07e-15	WD repeat-containing protein 79%2C putative
PY17X_1335300	0.38	2.82667	2.89503	6.24e-12	4.64e-11	1-deoxy-D-xylulose 5-phosphate reductoisomerase%2C putative
PY17X_1335500	21.58	51.3533	1.25076	9.11e-13	7.11e-12	DNA/RNA-binding protein KIN17%2C putative
PY17X_1335600	1.15	19.0867	4.05286	2.36e-71	1.38e-69	conserved Plasmodium protein%2C unknown function
PY17X_1335700	4.51	29.43	2.70609	4.27e-15	3.95e-14	conserved Plasmodium protein%2C unknown function
PY17X_1336700	11.75	35.3533	1.58919	1.46e-23	2.18e-22	splicing factor U2AF large subunit%2C putative
PY17X_1337300	0.49	1.63667	1.73991	1.71e-06	6.91e-06	conserved Plasmodium protein%2C unknown function
PY17X_1337700	17.75	47.84	1.4304	7.65e-11	5.13e-10	conserved Plasmodium protein%2C unknown function
PY17X_1337800	2.73667	24.8733	3.18411	3.64e-24	5.62e-23	conserved Plasmodium protein%2C unknown function
PY17X_1338500	6.49333	25.05	1.94778	1.3e-23	1.96e-22	RAP protein%2C putative
PY17X_1338700	0.36	4.16	3.53051	2.72e-31	5.72e-30	conserved Plasmodium protein%2C unknown function
PY17X_1338800	34.2067	71.72	1.0681	2.63e-09	1.49e-08	proteasome subunit beta type-2%2C putative
PY17X_1339000	18.1567	169.677	3.22422	2.67e-89	2.42e-87	exported protein 2%2C putative
PY17X_1339300	2.29667	8.79667	1.93742	1.94e-10	1.24e-09	diacylglycerol kinase%2C putative
PY17X_1340200	5.39	18.16	1.75241	8.73e-18	9.49e-17	conserved Plasmodium protein%2C unknown function
PY17X_1340700	3.41333	11.4533	1.74651	1.7e-09	9.81e-09	conserved Plasmodium protein%2C unknown function
PY17X_1340800	3.71333	7.73	1.05775	0.00445249	0.00993756	dihydroorotase%2C putative
PY17X_1341200	0.246667	9.2	5.221	2.61e-67	1.39e-65	conserved Plasmodium protein%2C unknown function
PY17X_1341700	16.2367	45.0833	1.47334	4.78e-21	6.22e-20	conserved Plasmodium protein%2C unknown function
PY17X_1342600	23.1533	48.7267	1.07349	2.65e-06	1.03e-05	conserved Plasmodium protein%2C unknown function
PY17X_1343200	98.1433	396.303	2.01364	5.86e-39	1.59e-37	acetyltransferase%2C GNAT family%2C putative
PY17X_1343400	9.94	67.21	2.75736	1.82e-52	6.8e-51	plasmepsin V%2C putative
PY17X_1343500	0.53	2.42	2.19094	7.21e-08	3.43e-07	conserved Plasmodium protein%2C unknown function
PY17X_1343700	1.72333	3.88667	1.17333	2.54e-06	9.93e-06	vacuolar protein sorting-associated protein 52%2C putative
PY17X_1343800	0.343333	4.89667	3.83412	4.06e-20	5.04e-19	protein BCP1%2C putative
PY17X_1344100	23.16	109.733	2.24429	2.69e-38	7.21e-37	micro-fibrillar-associated protein%2C putative
PY17X_1344700	2.23333	7.26	1.70077	7.54e-06	2.73e-05	dihydrofolate synthase/folylpolyglutamate synthase%2C putative
PY17X_1344800	23.6167	553.223	4.54998	9.88e-172	4.03e-169	L-lactate dehydrogenase%2C putative
PY17X_1344900	9.06	18.71	1.04623	0.000891994	0.00227972	U6 snRNA-associated Sm-like protein LSm6%2C putative
PY17X_1345000	7.43	36.1167	2.28123	2.52e-11	1.76e-10	phosphoribosylpyrophosphate synthetase%2C putative
PY17X_1345100	2.01333	377.893	7.55225	6.49e-284	9.26e-281	lactate dehydrogenase%2C putative
PY17X_1345200	0.213333	12.95	5.9237	5.48e-154	1.56e-151	conserved Plasmodium protein%2C unknown function
PY17X_1345300	0.846667	2.44667	1.53095	2.96e-06	1.14e-05	conserved Plasmodium protein%2C unknown function
PY17X_1346100	2.39667	53.3633	4.47675	1.61e-73	9.9e-72	conserved Plasmodium protein%2C unknown function
PY17X_1346300	1.85	3.81667	1.04479	0.00318574	0.00730749	translation initiation factor eIF-2B subunit gamma%2C putative
PY17X_1346500	0.566667	1.23667	1.12588	2.06e-05	6.96e-05	conserved Plasmodium protein%2C unknown function
PY17X_1346900	1.51667	3.4	1.16463	4.38e-06	1.63e-05	conserved Plasmodium protein%2C unknown function
PY17X_1347100	10.6667	29.25	1.45533	3.84e-11	2.66e-10	ribonuclease P protein subunit RPR2%2C putative
PY17X_1347700	21.01	47.8333	1.18694	6.65e-12	4.93e-11	ribose-phosphate pyrophosphokinase%2C putative
PY17X_1348000	82.8367	189.087	1.19071	1.91e-14	1.69e-13	proteasome subunit beta type-7%2C putative
PY17X_1348700	5.43	15.5167	1.51479	8.9e-08	4.19e-07	PUB domain-containing protein%2C putative
PY17X_1349000	8.05333	189.84	4.55905	2.32e-157	6.98e-155	conserved Plasmodium protein%2C unknown function
PY17X_1349600	0.46	1.93667	2.07387	3.27e-07	1.44e-06	conserved Plasmodium protein%2C unknown function
PY17X_1349700	2.27667	5.06333	1.15316	0.0225865	0.0425135	conserved Plasmodium protein%2C unknown function
PY17X_1349800	39.61	113.007	1.51247	1.08e-12	8.4e-12	thioredoxin%2C putative
PY17X_1350000	19.9633	40.84	1.03263	6.86e-07	2.9e-06	conserved Plasmodium protein%2C unknown function
PY17X_1350100	43.6433	103.883	1.25113	5.21e-14	4.48e-13	DnaJ protein%2C putative
PY17X_1350600	72.17	147.307	1.02935	7.32e-14	6.2e-13	RNA-binding protein%2C putative
PY17X_1351800	32.8567	72.38	1.1394	3.51e-08	1.73e-07	Qa-SNARE protein%2C putative
PY17X_1352400	12.2733	28.04	1.19196	2.08e-09	1.19e-08	apurinic/apyrimidinic endonuclease Apn1%2C putative
PY17X_1353400	114.143	248.85	1.12443	2.66e-11	1.86e-10	histone H3-like centromeric protein CSE4%2C putative
PY17X_1353500	4.88333	15.2067	1.63877	6.43e-10	3.87e-09	conserved Plasmodium protein%2C unknown function
PY17X_1353900	16.2333	97.2333	2.58249	5.41e-36	1.38e-34	chaperone binding protein%2C putative
PY17X_1354000	12.18	146.853	3.59179	5.78e-84	4.58e-82	MSP7-like protein
PY17X_1354100	7.38	43.4833	2.55877	2.32e-11	1.64e-10	MSP7-like protein
PY17X_1354300	0.18	1.16333	2.6922	6.79e-05	0.000212595	conserved Plasmodium protein%2C unknown function
PY17X_1354400	0.03	0.246667	3.03953	0.0218658	0.0413068	DNA replication complex GINS protein%2C putative
PY17X_1354500	24.5	60.8367	1.31216	1.02e-13	8.6e-13	conserved Plasmodium protein%2C unknown function
PY17X_1355000	26.8533	53.7933	1.00233	3.21e-06	1.23e-05	conserved Plasmodium protein%2C unknown function
PY17X_1355100	2.04667	36.5267	4.1576	1.06e-46	3.53e-45	conserved Plasmodium protein%2C unknown function
PY17X_1355200	8.23	26.9467	1.71114	6.92e-14	5.89e-13	conserved Plasmodium protein%2C unknown function
PY17X_1355700	89.0867	277.01	1.63666	2.21e-32	4.8e-31	nuclear movement protein%2C putative
PY17X_1355900	1.54333	12.2933	2.99375	6.31e-45	2e-43	mitochondrial intermediate peptidase%2C putative
PY17X_1356000	2.34	30.6433	3.71099	1.81e-51	6.57e-50	protein kinase 6
PY17X_1356600	23.89	51.4767	1.10751	1.01e-10	6.63e-10	conserved Plasmodium protein%2C unknown function
PY17X_1356700	11.55	26.9033	1.21989	7.45e-09	3.99e-08	calcium-dependent protein kinase 5
PY17X_1356800	18.4067	42.4933	1.20701	3.73e-09	2.07e-08	conserved Plasmodium protein%2C unknown function
PY17X_1357200	72.91	148.117	1.02255	1.9e-13	1.57e-12	elongation factor 1-gamma%2C putative
PY17X_1357300	1.23667	19.9267	4.01017	3.46e-56	1.44e-54	SprT-like domain-containing protein%2C putative
PY17X_1357400	0.663333	12.4033	4.22485	1.04e-55	4.31e-54	conserved Plasmodium protein%2C unknown function
PY17X_1357800	8	17.0767	1.09395	6.05e-07	2.58e-06	serine/threonine protein kinase%2C putative
PY17X_1358300	1.46	10.1133	2.79222	5.9e-10	3.57e-09	mitochondrial ribosomal protein L49 precursor%2C putative
PY17X_1358400	1.16	3.99667	1.78467	2.4e-06	9.43e-06	conserved Plasmodium protein%2C unknown function
PY17X_1361900	1.59667	4.44333	1.47658	3.58e-07	1.57e-06	tRNA guanosine-2'-O-methyltransferase%2C putative
PY17X_1362100	7.57	18.24	1.26874	6.48e-12	4.81e-11	DNA repair protein RAD5%2C putative
PY17X_1362700	1.04	3.13333	1.59111	9.36e-07	3.9e-06	aminomethyltransferase%2C putative
PY17X_1363100	0.39	2.69333	2.78785	2.66e-09	1.51e-08	U6 snRNA phosphodiesterase%2C putative
PY17X_1363200	0.346667	3.57	3.3643	3.6e-18	4.06e-17	lipoyl synthase%2C putative
PY17X_1363300	4.42667	10.71	1.27467	1.44e-09	8.41e-09	conserved Plasmodium protein%2C unknown function
PY17X_1364000	22.55	49.2667	1.12748	2.74e-12	2.08e-11	conserved Plasmodium protein%2C unknown function
PY17X_1364100	5.76	21.0867	1.87219	1.04e-12	8.08e-12	ubiquitin-conjugating enzyme E2%2C putative
PY17X_1364800	53.2933	188.327	1.82121	5.37e-21	6.94e-20	nuclear import protein MOG1%2C putative
PY17X_1365300	6.30667	17.8733	1.50286	2.5e-08	1.25e-07	6-cysteine protein
PY17X_1365600	0.176667	2.73667	3.95332	4.54e-15	4.19e-14	WD repeat-containing protein 92%2C putative
PY17X_1365800	15.0733	128.557	3.09233	8.24e-68	4.52e-66	nucleoside transporter 1
PY17X_1366100	1730.56	4776.51	1.46472	7.9e-33	1.78e-31	conserved Plasmodium protein%2C unknown function
PY17X_1366300	2.56667	12.8867	2.32791	3.87e-06	1.46e-05	leucine-rich repeat protein
PY17X_1367100	0.17	17.5967	6.69362	5.03e-67	2.66e-65	conserved Plasmodium protein%2C unknown function
PY17X_1367200	8.69333	28.0767	1.69139	5.96e-23	8.61e-22	WD repeat-containing protein 16%2C putative
PY17X_1367300	2.83333	6.88667	1.28131	1.01e-08	5.31e-08	E1-E2 ATPase%2C putative
PY17X_1367400	9.88333	20.5333	1.0549	0.00382228	0.00862857	conserved Plasmodium protein%2C unknown function
PY17X_1367600	0.736667	7.28	3.30485	6.99e-14	5.92e-13	nucleoside diphosphate hydrolase%2C putative
PY17X_1402200	38.25	435.723	3.50988	1.45e-131	3.07e-129	cytoadherence linked asexual protein%2C putative
PY17X_1404700	0.106667	0.963333	3.17493	9.03e-12	6.61e-11	conserved Plasmodium protein%2C unknown function
PY17X_1404800	1.14667	5.50667	2.26373	1.11e-08	5.85e-08	cyclin%2C putative
PY17X_1405200	4.77333	9.92667	1.05631	4.32e-09	2.38e-08	MCL1 domain-containing protein%2C putative
PY17X_1405700	0.693333	1.64	1.24207	0.000313337	0.000880026	mitogen-activated protein kinase phosphatase 1%2C putative
PY17X_1407100	8.91	19.06	1.09705	3.25e-09	1.82e-08	U1 small nuclear ribonucleoprotein A%2C putative
PY17X_1407400	0.7	4.63667	2.72766	1.91e-11	1.36e-10	DnaJ protein%2C putative
PY17X_1407500	0.343333	3.19	3.21587	1.69e-19	2.02e-18	ATP-dependent RNA helicase DBP6%2C putative
PY17X_1408400	2.53	17.26	2.77022	1.8e-54	7.23e-53	carbamoyl phosphate synthetase%2C putative
PY17X_1409600	12.9567	31.1267	1.26446	5.78e-11	3.92e-10	U4/U6 small nuclear ribonucleoprotein PRP3%2C putative
PY17X_1409900	0.646667	5.41667	3.06631	6.15e-11	4.16e-10	ribosomal RNA methyltransferase%2C putative
PY17X_1410100	2.00333	6.36667	1.66814	2.16e-07	9.76e-07	conserved Plasmodium protein%2C unknown function
PY17X_1410600	14.5433	63.5133	2.1267	8.45e-25	1.34e-23	zinc finger protein%2C putative
PY17X_1410700	3.86	13.41	1.79664	2.13e-18	2.42e-17	conserved Plasmodium protein%2C unknown function
PY17X_1411200	2.85333	7.35667	1.3664	3.39e-05	0.000111126	mitochondrial ribosomal protein S15 precursor%2C putative
PY17X_1411300	2.21667	18.6367	3.07168	3.85e-08	1.89e-07	protein ISD11%2C putative
PY17X_1411400	2.11	81.6767	5.27461	5.52e-52	2.04e-50	meiosis-specific nuclear structural protein 1%2C putative
PY17X_1412000	2.92	17.3767	2.57311	4.06e-15	3.77e-14	cytochrome c%2C putative
PY17X_1412100	56.0467	116.023	1.04971	3.95e-14	3.43e-13	M1-family alanyl aminopeptidase%2C putative
PY17X_1412600	3.08333	8.03	1.38091	4.36e-06	1.63e-05	mitochondrial ribosomal protein S35 precursor%2C putative
PY17X_1412700	0.803333	4.23	2.39659	3.22e-19	3.79e-18	translation initiation factor IF-2%2C putative
PY17X_1413400	3.75667	9.54333	1.34504	1.07e-08	5.63e-08	methionyl-tRNA formyltransferase%2C putative
PY17X_1413500	15.44	106.827	2.79053	2.66e-48	9.14e-47	peptidyl-prolyl cis-trans isomerase%2C putative
PY17X_1413600	0.653333	3.52667	2.43241	1.83e-12	1.4e-11	DEAD box helicase%2C putative
PY17X_1414300	0.136667	0.673333	2.30066	2.56e-05	8.53e-05	conserved Plasmodium protein%2C unknown function
PY17X_1414400	2.47333	6.43333	1.37911	5.52e-16	5.42e-15	telomerase reverse transcriptase%2C putative
PY17X_1415000	0.353333	105.69	8.22459	4.5e-125	7.79e-123	ubiquitin-like protein%2C putative
PY17X_1415100	19.4833	112.49	2.52948	3.12e-55	1.27e-53	general transcription factor IIH subunit 2%2C putative
PY17X_1417100	80.1367	440.79	2.45956	6.1e-82	4.41e-80	conserved Plasmodium protein%2C unknown function
PY17X_1417200	0.796667	6.75333	3.08355	1.75e-26	2.91e-25	U4/U6.U5 tri-snRNP-associated protein 2%2C putative
PY17X_1417300	26.1967	57	1.12158	1.93e-15	1.84e-14	DNA replication licensing factor MCM4%2C putative
PY17X_1418300	0.823333	5.25333	2.67368	1.83e-09	1.05e-08	ferredoxin%2C putative
PY17X_1418400	0.606667	1.58	1.38095	0.00138858	0.00342021	glycerol-3-phosphate 1-O-acyltransferase
PY17X_1418500	0.996667	3.92667	1.97812	2.73e-14	2.4e-13	conserved Plasmodium protein%2C unknown function
PY17X_1418700	1.17667	3.02333	1.36143	0.00266657	0.00622928	conserved Plasmodium protein%2C unknown function
PY17X_1418800	3.66	8.13333	1.152	2.85e-06	1.1e-05	conserved Plasmodium protein%2C unknown function
PY17X_1419200	5.38333	23.4967	2.12588	7.39e-30	1.46e-28	conserved Plasmodium protein%2C unknown function
PY17X_1419400	0.0766667	0.6	2.96829	1.61e-06	6.5e-06	conserved Plasmodium protein%2C unknown function
PY17X_1419800	35.5633	106.573	1.58338	3.36e-35	8.2e-34	ACDC domain-containing protein%2C putative
PY17X_1420300	0.463333	1.07333	1.21198	0.0013453	0.0033222	conserved Plasmodium protein%2C unknown function
PY17X_1420400	2.00333	5.43333	1.43944	7.82e-06	2.83e-05	microsomal signal peptidase%2C putative
PY17X_1421200	0.193333	1.27	2.71567	0.016403	0.0320042	conserved protein%2C unknown function
PY17X_1421300	0.263333	0.8	1.60311	2.46e-08	1.23e-07	conserved Plasmodium protein%2C unknown function
PY17X_1421400	2.62333	17.2967	2.72102	2.7e-16	2.69e-15	palmitoyltransferase DHHC8%2C putative
PY17X_1421600	0.49	2.83667	2.53334	6.19e-13	4.92e-12	phosphodiesterase gamma
PY17X_1422400	15.7467	35.4267	1.16979	1.1e-11	7.94e-11	MAATS1 domain-containing protein%2C putative
PY17X_1422700	9.37333	31.93	1.76828	3.01e-17	3.16e-16	calmodulin%2C putative
PY17X_1422800	29.5133	61.33	1.05523	3.36e-10	2.09e-09	transcription elongation factor s-II%2C putative
PY17X_1424000	19.4833	44.56	1.19351	5.84e-07	2.5e-06	conserved Plasmodium protein%2C unknown function
PY17X_1424500	2.22333	5.70667	1.35992	7.13e-05	0.000222388	RAP protein%2C putative
PY17X_1424600	0.001	0.5	8.96578	4.33e-05	0.000139581	selenoprotein%2C putative
PY17X_1425000	4.32	10.66	1.3031	0.00572615	0.0124302	conserved Plasmodium protein%2C unknown function
PY17X_1425200	0.483333	2.87	2.56996	1.1e-17	1.18e-16	AAA family ATPase%2C putative
PY17X_1425400	25.7767	116.487	2.17603	5.2e-12	3.88e-11	conserved Plasmodium protein%2C unknown function
PY17X_1426100	0.366667	13.6433	5.21758	3.42e-27	5.96e-26	conserved Plasmodium protein%2C unknown function
PY17X_1427000	4.59333	27.3267	2.5727	4.7e-18	5.24e-17	RNA-binding protein%2C putative
PY17X_1427300	0.156667	1.15667	2.8842	6.61e-07	2.8e-06	trypsin-like serine protease%2C putative
PY17X_1428100	0.683333	2.57	1.91111	1.78e-05	6.08e-05	histone-arginine methyltransferase CARM1%2C putative
PY17X_1428800	2.13	7.37	1.79081	6.44e-10	3.87e-09	hydroxymethyldihydropterin pyrophosphokinase-dihydropteroate synthase%2C putative
PY17X_1429600	9.71	27.0167	1.47631	1.4e-06	5.68e-06	acyl-CoA binding protein%2C putative
PY17X_1429800	0.193333	1.07	2.46845	8.25e-05	0.000255206	RuvB-like helicase 1%2C putative
PY17X_1430400	0.716667	1.44333	1.01003	0.0181507	0.0351021	WD repeat-containing protein%2C putative
PY17X_1430800	79.46	194.42	1.29088	1.27e-15	1.22e-14	eukaryotic translation initiation factor 3 subunit A%2C putative
PY17X_1431200	9.97	22.8267	1.19505	4.47e-06	1.66e-05	conserved Plasmodium protein%2C unknown function
PY17X_1431800	6.40333	28.65	2.16164	1.42e-37	3.74e-36	proline--tRNA ligase%2C putative
PY17X_1433000	36.15	96.3933	1.41494	6.53e-14	5.57e-13	thioredoxin peroxidase 2%2C putative
PY17X_1433600	117.287	251.453	1.10025	1.76e-13	1.47e-12	conserved Plasmodium protein%2C unknown function
PY17X_1434000	2.06333	35.59	4.10842	1.97e-83	1.52e-81	serine--tRNA ligase%2C putative
PY17X_1434200	13.0867	28.5567	1.12573	3.9e-08	1.92e-07	glycerol-3-phosphate dehydrogenase [NAD(+)]%2C putative
PY17X_1436400	21.7533	48.9433	1.16988	2.93e-12	2.22e-11	phosphate translocator%2C putative
PY17X_1436600	10.9667	23.3433	1.08989	2.95e-09	1.66e-08	arginine--tRNA ligase%2C putative
PY17X_1438000	3.95667	10.2133	1.3681	1.47e-08	7.62e-08	debranching enzyme-associated ribonuclease%2C putative
PY17X_1439400	0.83	7.15667	3.1081	1.22e-29	2.39e-28	conserved Plasmodium protein%2C unknown function
PY17X_1441200	4.59667	12.18	1.40585	7.44e-09	3.99e-08	citrate/oxoglutarate carrier protein%2C putative
PY17X_1441400	30.17	83.5233	1.46906	1.56e-20	1.97e-19	GTP cyclohydrolase I%2C putative
PY17X_1442600	5.51667	16.6333	1.59221	2.75e-15	2.59e-14	conserved Plasmodium protein%2C unknown function
PY17X_1442700	6.50333	14.8233	1.18862	3.23e-07	1.43e-06	conserved Plasmodium protein%2C unknown function
PY17X_1442800	1.52333	25.2267	4.04965	1.16e-31	2.47e-30	conserved Plasmodium protein%2C unknown function
PY17X_1442900	0.783333	37.1667	5.56824	1.12e-99	1.23e-97	small subunit rRNA processing factor%2C putative
PY17X_1443900	17.4267	78.4467	2.17042	2.4e-31	5.07e-30	proliferating cell nuclear antigen 2%2C putative
PY17X_1444200	15.4167	47.3233	1.61806	1.67e-23	2.48e-22	parasitophorous vacuolar protein 2%2C putative
PY17X_1444900	0.633333	3.73333	2.55943	1.08e-16	1.09e-15	conserved Plasmodium protein%2C unknown function
PY17X_1445000	2.95667	8.15667	1.46401	7.98e-13	6.26e-12	elongator complex protein 3%2C putative
PY17X_1445200	0.88	3.72333	2.08102	0.000170415	0.000498749	conserved Plasmodium protein%2C unknown function
PY17X_1445300	0.203333	1.55333	2.93345	5.93e-09	3.23e-08	leucine-rich repeat protein
PY17X_1445400	0.19	1.79333	3.23857	1.08e-11	7.83e-11	conserved Plasmodium protein%2C unknown function
PY17X_1445500	26.95	75.4633	1.48549	1.41e-16	1.42e-15	NIMA related kinase 1%2C putative
PY17X_1445800	6.60333	82.38	3.64103	5.96e-106	8.3e-104	merozoite surface protein 9%2C putative
PY17X_1445900	0.316667	3.63333	3.52026	1.16e-28	2.15e-27	conserved Plasmodium protein%2C unknown function
PY17X_1446500	4.94333	31.2367	2.65968	1.1e-11	7.97e-11	macrophage migration inhibitory factor
PY17X_1446600	20.8733	186.627	3.16042	3.49e-103	4.33e-101	T-complex protein 1 subunit gamma%2C putative
PY17X_1447100	18.8533	39.2267	1.05702	1.14e-11	8.23e-11	conserved Plasmodium protein%2C unknown function
PY17X_1447600	12.1367	25.6133	1.07752	3.57e-06	1.35e-05	ATP-dependent protease subunit ClpQ%2C putative
PY17X_1447700	0.51	7.6	3.89743	9.81e-23	1.4e-21	WD repeat-containing protein%2C putative
PY17X_1447800	0.55	22.9667	5.38397	8.16e-63	4.02e-61	sun-family protein%2C putative
PY17X_1448000	12.3033	34.5567	1.48991	8.86e-18	9.61e-17	pre-mRNA-splicing regulator%2C putative
PY17X_1448100	1.62333	5.52	1.76571	8.17e-11	5.46e-10	serine/threonine protein kinase RIO1%2C putative
PY17X_1448200	411.903	937.187	1.18603	1.29e-12	9.97e-12	conserved Plasmodium protein%2C unknown function
PY17X_1449000	3.79667	11.6833	1.62165	1.31e-20	1.66e-19	asparagine-rich protein%2C putative
PY17X_1449100	0.41	1.28667	1.64994	2.78e-06	1.08e-05	conserved Plasmodium protein%2C unknown function
PY17X_1449300	8.90667	27.8833	1.64645	2.58e-22	3.6e-21	60 kDa chaperonin%2C putative
PY17X_1449400	19.2833	46.8733	1.28141	3.74e-15	3.47e-14	dihydrolipoyl dehydrogenase%2C mitochondrial%2C putative
PY17X_1449500	40.3533	81.6367	1.01653	3.7e-08	1.82e-07	cytochrome b5%2C putative
PY17X_1449800	3.28667	7.02333	1.09553	0.000114216	0.000344884	conserved Plasmodium protein%2C unknown function
PY17X_1449900	0.346667	2.17333	2.64829	9.82e-15	8.86e-14	conserved Plasmodium protein%2C unknown function
PY17X_1450400	11.86	54.28	2.19432	1.3e-57	5.62e-56	conserved Plasmodium protein%2C unknown function
PY17X_1450800	3.56333	13.4667	1.91809	9.04e-18	9.79e-17	homocysteine S-methyltransferase%2C putative
PY17X_1450900	7.65667	30.9033	2.01297	4.14e-17	4.31e-16	conserved Plasmodium protein%2C unknown function
PY17X_1451500	157.44	646.66	2.03821	3.78e-33	8.6e-32	aspartyl protease%2C putative
PY17X_1451700	0.336667	0.84	1.31907	0.00186301	0.00447672	protein TOC75%2C putative
PY17X_1452700	12.8167	104.067	3.02142	1.52e-62	7.4e-61	serine hydroxymethyltransferase%2C putative
PY17X_1452900	0.596667	9.88667	4.05049	2.68e-85	2.25e-83	conserved Plasmodium protein%2C unknown function
PY17X_1454400	2.50667	6.17333	1.30028	1.02e-05	3.59e-05	conserved Plasmodium protein%2C unknown function
PY17X_1455100	4.75667	14.2667	1.58463	5.01e-09	2.74e-08	calcyclin binding protein%2C putative
PY17X_1456200	11.0433	35.94	1.70241	1.07e-22	1.52e-21	AP2 domain transcription factor%2C putative
PY17X_1456600	2.47	23.8367	3.2706	1.63e-60	7.59e-59	ATP-dependent zinc metalloprotease FTSH 1%2C putative
PY17X_1457400	13.86	29.1033	1.07026	9.25e-06	3.29e-05	conserved Plasmodium protein%2C unknown function
PY17X_1457600	10.8733	53.72	2.30467	1.02e-32	2.26e-31	replication factor C subunit 4%2C putative
PY17X_1457700	0.416667	9.55667	4.51954	1.05e-58	4.67e-57	ATP-dependent RNA helicase DBP9%2C putative
PY17X_1457800	5.00333	26.99	2.43146	4.75e-31	9.89e-30	tetratricopeptide repeat protein%2C putative
PY17X_1458200	71.9267	150.567	1.0658	3.35e-12	2.53e-11	conserved Plasmodium protein%2C unknown function
PY17X_1458800	7.49333	22.8133	1.6062	8.24e-08	3.9e-07	mitochondrial import inner membrane translocase subunit TIM13%2C putative
PY17X_1459000	1.97333	9.27667	2.23297	1.14e-11	8.25e-11	zinc finger protein%2C putative
PY17X_1460000	4.17667	14.6767	1.8131	2.43e-21	3.2e-20	RNA polymerase II transcription factor B subunit 2%2C putative
PY17X_1460500	28.83	63.39	1.13668	4.55e-10	2.79e-09	conserved Plasmodium protein%2C unknown function
PY17X_1460600	3.97333	57.72	3.86065	3.47e-68	1.92e-66	zinc finger protein%2C putative
PY17X_1461300	13.46	43.2367	1.68358	5.16e-16	5.07e-15	conserved Plasmodium protein%2C unknown function
PY17X_1462000	1.73	12.2833	2.82786	2.09e-35	5.16e-34	conserved Plasmodium protein%2C unknown function
PY17X_1462300	14.57	37.35	1.35811	6.8e-14	5.8e-13	pre-mRNA-splicing factor CWC26%2C putative
PY17X_1462400	10.1	28.4367	1.4934	1.02e-11	7.42e-11	conserved Plasmodium protein%2C unknown function
PY17X_1462700	48.7633	110.73	1.18318	1.62e-12	1.25e-11	conserved Plasmodium protein%2C unknown function
PY17X_1463000	19.49	51.5133	1.40221	1.07e-15	1.04e-14	peptidyl-prolyl cis-trans isomerase FKBP35%2C putative
PY17X_1463100	18.17	41.0067	1.1743	5.6e-07	2.4e-06	serine/threonine protein kinase%2C putative
PY17X_1466300	9.60667	27.95	1.54074	1.46e-21	1.95e-20	DNA repair protein%2C putative
PY17X_1466400	0.0166667	0.193333	3.53605	0.00989752	0.0203403	conserved Plasmodium protein%2C unknown function
PY17X_1467200	0.26	0.776667	1.57878	0.000921261	0.00234611	tryptophan--tRNA ligase%2C putative
PY17X_1467600	0.1	0.376667	1.91329	0.000628072	0.00165402	rhoptry neck protein 3%2C putative

## Sheet: Downregulated
Dataset EV1	Differentially expressed genes in Δap2-o3 mutant identified by RNA-seq
id	WT_fpkm	KO_fpkm	log2(FC)	p-value	FDR	Description
PY17X_0101400	0.566667	0.0533333	-3.40939	0.0130521	0.0260267	conserved rodent malaria protein%2C unknown function
PY17X_0102700	0.17	0.001	-7.40939	0.0230695	0.0432942	liver merozoite formation protein%2C putative
PY17X_0104800	938.033	408.87	-1.198	6.39e-11	4.31e-10	conserved Plasmodium protein%2C unknown function
PY17X_0105900	71.6467	26.75	-1.42136	7.35e-24	1.12e-22	nucleoside diphosphate kinase%2C putative
PY17X_0113100	6.36333	2.20667	-1.52791	0.00262702	0.00614695	conserved Plasmodium protein%2C unknown function
PY17X_0113900	12.7433	2.79333	-2.18968	2.62e-20	3.26e-19	conserved Plasmodium protein%2C unknown function
PY17X_0115900	0.8	0.08	-3.32193	0.00187172	0.00449386	hypothetical protein
PY17X_0204000	5.88333	1.59333	-1.88459	8.66e-05	0.000266945	conserved Plasmodium protein%2C unknown function
PY17X_0208300	28.8233	11.6333	-1.30897	1.74e-07	7.95e-07	pre-rRNA-processing protein TSR2%2C putative
PY17X_0213800	8.96667	3.34667	-1.42185	2.87e-06	1.11e-05	conserved Plasmodium protein%2C unknown function
PY17X_0213900	3.92333	1.79667	-1.12676	0.0152622	0.0299625	conserved Plasmodium protein%2C unknown function
PY17X_0305300	5.82	1.61667	-1.848	1.49e-08	7.72e-08	serine repeat antigen 5
PY17X_0306500	8.21333	3.70333	-1.14914	0.0028795	0.00669108	conserved Plasmodium protein%2C unknown function
PY17X_0308500	3.69333	1.58333	-1.22196	4.87e-06	1.81e-05	conserved Plasmodium protein%2C unknown function
PY17X_0308800	9.81667	4.55	-1.10937	3.46e-06	1.32e-05	apicoplast beta-ketoacyl-acyl carrier protein synthase III precursor%2C putative
PY17X_0413400	5.01	2.21667	-1.17642	0.000427594	0.00116984	conserved Plasmodium protein%2C unknown function
PY17X_0414200	114.68	41.5767	-1.46377	1.06e-26	1.79e-25	conserved Plasmodium protein%2C unknown function
PY17X_0415800	42.7867	9.98333	-2.09957	1.08e-41	3.11e-40	circumsporozoite- and TRAP-related protein%2C putative
PY17X_0418700	44.1433	14.1267	-1.64377	2.4e-15	2.27e-14	conserved Plasmodium protein%2C unknown function
PY17X_0502500	11.85	5.47	-1.11527	1.07e-06	4.41e-06	enoyl-CoA hydratase-related protein%2C putative
PY17X_0504500	61.2033	26.37	-1.21471	3.87e-09	2.14e-08	conserved Plasmodium protein%2C unknown function
PY17X_0519200	19.7667	5.16333	-1.93669	1.29e-22	1.82e-21	thioredoxin-like associated protein 2%2C putative
PY17X_0519300	34.3433	15.6033	-1.13818	8.44e-13	6.62e-12	flavoprotein subunit of succinate dehydrogenase%2C putative
PY17X_0602900	0.12	0.0433333	-1.46949	0.00702828	0.014922	reticulocyte binding protein%2C putative
PY17X_0603300	10.1533	0.87	-3.54479	2.27e-08	1.14e-07	conserved Plasmodium protein%2C unknown function
PY17X_0603900	53.9567	22.74	-1.24657	9.76e-11	6.43e-10	peptidyl-prolyl cis-trans isomerase%2C putative
PY17X_0609000	4.73667	1.80667	-1.39054	0.0215676	0.0408381	50S ribosomal protein L29%2C putative
PY17X_0611200	15.98	5.66667	-1.4957	3.09e-05	0.000101888	conserved Plasmodium protein%2C unknown function
PY17X_0701500	2.50667	0.513333	-2.2878	5e-22	6.88e-21	conserved Plasmodium protein%2C unknown function
PY17X_0702900	1.28333	0.44	-1.54432	0.0199649	0.0382091	conserved Plasmodium protein%2C unknown function
PY17X_0703500	159.873	54.15	-1.5619	1.24e-23	1.86e-22	apicoplast ribosomal protein L21 precursor%2C putative
PY17X_0708200	0.316667	0.00666667	-5.56986	1.13e-06	4.64e-06	thrombospondin-related protein 1%2C putative
PY17X_0713800	47.24	15.4367	-1.61365	1.13e-26	1.89e-25	conserved Plasmodium protein%2C unknown function
PY17X_0714400	83.0133	39.1833	-1.0831	3.48e-16	3.45e-15	chaperone protein ClpB1%2C putative
PY17X_0714500	2802.51	1091.06	-1.36099	4.06e-27	6.98e-26	small heat shock protein HSP20%2C putative
PY17X_0803000	9.67667	0.98	-3.30366	1.03e-26	1.76e-25	chitinase
PY17X_0809000	25.17	11.2933	-1.15623	3.36e-09	1.88e-08	RNA-binding protein%2C putative
PY17X_0809200	75.9267	22.6367	-1.74595	2.14e-19	2.53e-18	ubiquitin-conjugating enzyme E2%2C putative
PY17X_0810400	1554.49	504.823	-1.62259	1.39e-26	2.33e-25	conserved Plasmodium protein%2C unknown function
PY17X_0812400	108.603	48.7533	-1.1555	5.1e-11	3.5e-10	proteasome activator 28 subunit beta%2C putative
PY17X_0815500	5.60333	1.83	-1.61444	3.05e-10	1.91e-09	conserved Plasmodium protein%2C unknown function
PY17X_0816200	7.12333	2.80667	-1.34369	6.9e-05	0.000215733	conserved Plasmodium protein%2C unknown function
PY17X_0818700	4603.07	1637.6	-1.49102	1.11e-33	2.61e-32	conserved Plasmodium protein%2C unknown function
PY17X_0830700	417.457	187.5	-1.15474	4.82e-21	6.25e-20	conserved Plasmodium protein%2C unknown function
PY17X_0835500	7.16333	3.32333	-1.108	0.000410053	0.00112454	conserved Plasmodium protein%2C unknown function
PY17X_0838800	351.747	160.207	-1.1346	1.46e-13	1.22e-12	conserved Plasmodium protein%2C unknown function
PY17X_0908800	16.5433	4.77333	-1.79318	2.2e-08	1.11e-07	dolichol-phosphate mannosyltransferase%2C putative
PY17X_0911800	5.14333	1.51333	-1.76497	2.26e-05	7.6e-05	conserved Plasmodium protein%2C unknown function
PY17X_0912900	68.0567	28.2067	-1.2707	6.01e-18	6.61e-17	apical exonemal protein%2C putative
PY17X_0914400	3.79333	1.57333	-1.26964	0.0142044	0.0280598	conserved Plasmodium protein%2C unknown function
PY17X_0926600	16.92	8.39	-1.01199	0.00147372	0.00360812	mitochondrial ribosomal protein L37%2C putative
PY17X_0928500	115.853	36.13	-1.68103	9.42e-19	1.09e-17	peptidase M16%2C putative
PY17X_0929100	8.17667	3.74333	-1.12719	0.0019776	0.00472225	conserved Plasmodium protein%2C unknown function
PY17X_0930600	44.13	15.8833	-1.47425	1.65e-15	1.59e-14	AP-4 complex subunit mu%2C putative
PY17X_0930900	35.8633	14.3333	-1.32314	4.51e-08	2.2e-07	conserved protein%2C unknown function
PY17X_0937700	19.44	7.34333	-1.40452	1.68e-06	6.8e-06	Josephin domain-containing protein%2C putative
PY17X_1003700	2.03667	0.45	-2.17821	5.93e-21	7.63e-20	conserved Plasmodium protein%2C unknown function
PY17X_1004600	21.6967	7.07667	-1.61633	2.62e-10	1.65e-09	conserved Plasmodium protein%2C unknown function
PY17X_1005000	7.90333	3.72667	-1.08458	3.21e-06	1.23e-05	apical sushi protein%2C putative
PY17X_1006600	0.123333	0.001	-6.94642	0.00024853	0.000709179	conserved Plasmodium protein%2C unknown function
PY17X_1008300	4.34667	1.83333	-1.24544	5.1e-05	0.000162233	conserved Plasmodium protein%2C unknown function
PY17X_1009900	16.1867	3.66667	-2.14226	5.31e-22	7.28e-21	GTP-binding protein%2C putative
PY17X_1010300	2.36667	0.993333	-1.25251	8.95e-07	3.74e-06	conserved Plasmodium protein%2C unknown function
PY17X_1012000	15.1833	6.05667	-1.32589	7.61e-06	2.76e-05	conserved Plasmodium protein%2C unknown function
PY17X_1014900	5.06	1.65667	-1.61085	2.29e-08	1.15e-07	conserved Plasmodium protein%2C unknown function
PY17X_1017000	10.42	0.001	-13.3471	1.95e-71	1.15e-69	AP2 domain transcription factor AP2-O3%2C putative
PY17X_1024000	22.6367	7.93	-1.51327	1.71e-15	1.64e-14	conserved Plasmodium protein%2C unknown function
PY17X_1026800	46.9567	13.0333	-1.84912	1.86e-16	1.88e-15	calmodulin%2C putative
PY17X_1029100	17.0433	7.46667	-1.19067	5.81e-07	2.49e-06	conserved Plasmodium protein%2C unknown function
PY17X_1105200	1576.92	614.917	-1.35865	1.84e-23	2.72e-22	MOLO1 domain-containing protein%2C putative
PY17X_1112600	1.2	0.43	-1.48063	0.000155244	0.000458817	conserved Plasmodium protein%2C unknown function
PY17X_1120500	8.54667	4.00667	-1.09296	0.000254699	0.000724609	conserved Plasmodium protein%2C unknown function
PY17X_1121800	1.60333	0.65	-1.30256	0.0188942	0.0363552	ribonuclease P/MRP protein subunit RPP1%2C putative
PY17X_1125000	24.78	9.28333	-1.41646	4.07e-10	2.52e-09	N-acetylglucosaminylphosphatidylinositol deacetylase%2C putative
PY17X_1128200	43.3967	13.0067	-1.73833	9.87e-17	1.01e-15	6-pyruvoyltetrahydropterin synthase%2C putative
PY17X_1128700	1.50333	0.396667	-1.92217	0.000141049	0.000419036	conserved Plasmodium protein%2C unknown function
PY17X_1129600	160.66	8.48667	-4.24267	2.01e-146	5.47e-144	phospholipase%2C putative
PY17X_1136900	3.71667	1.31333	-1.50078	1.05e-07	4.91e-07	riboflavin kinase%2C putative
PY17X_1142100	4.14333	1.13667	-1.86598	1.52e-06	6.18e-06	ferrochelatase%2C putative
PY17X_1145600	20.2067	6.09667	-1.72874	5.15e-13	4.12e-12	conserved Plasmodium protein%2C unknown function
PY17X_1208500	12.37	5.83667	-1.08363	0.00112992	0.00282827	conserved Plasmodium protein%2C unknown function
PY17X_1211100	85.2567	40.33	-1.07996	4.56e-11	3.13e-10	protein phosphatase PPM10%2C putative
PY17X_1218300	2.26	0.32	-2.82018	6.68e-17	6.88e-16	Rh5 interacting protein%2C putative
PY17X_1225100	18.07	8.21667	-1.13697	1.01e-05	3.58e-05	conserved Plasmodium protein%2C unknown function
PY17X_1237100	14.4	5.7	-1.33703	5.7e-07	2.44e-06	conserved Plasmodium protein%2C unknown function
PY17X_1244600	7.92667	2.05667	-1.94641	0.000810958	0.00208945	conserved Plasmodium protein%2C unknown function
PY17X_1247400	34.96	13.38	-1.38563	1.37e-09	8e-09	cell cycle regulator protein%2C putative
PY17X_1310400	4.15333	0.703333	-2.56199	8.1e-23	1.16e-21	conserved Plasmodium protein%2C unknown function
PY17X_1313400	0.493333	0.226667	-1.12199	0.00975561	0.0200632	conserved Plasmodium protein%2C unknown function
PY17X_1315000	16.2233	5.45333	-1.57286	9.78e-10	5.78e-09	conserved Plasmodium protein%2C unknown function
PY17X_1315200	247.9	106.46	-1.21945	8.35e-16	8.14e-15	conserved Plasmodium protein%2C unknown function
PY17X_1316400	7.21333	2.69333	-1.42127	0.000997511	0.00251894	conserved Plasmodium protein%2C unknown function
PY17X_1319700	19.3567	6.05667	-1.67623	2.89e-14	2.53e-13	aminomethyltransferase%2C putative
PY17X_1321600	20.7767	6.85	-1.60079	2.09e-08	1.06e-07	tRNA intron endonuclease%2C putative
PY17X_1324400	12.4133	5.44	-1.19021	0.000278222	0.000786437	conserved protein%2C unknown function
PY17X_1326400	18.0933	4.13667	-2.12892	2.21e-15	2.11e-14	golgi apparatus membrane protein TVP23%2C putative
PY17X_1328500	6.05	2.72	-1.15333	0.000396348	0.00109168	conserved Plasmodium protein%2C unknown function
PY17X_1329700	2.85333	0.963333	-1.56654	0.0183134	0.0353807	conserved Plasmodium protein%2C unknown function
PY17X_1329900	2.89333	1.29	-1.16536	9.18e-05	0.000282209	conserved Plasmodium protein%2C unknown function
PY17X_1340300	4.49333	2.06	-1.12514	8.19e-05	0.000253614	M1-family alanyl aminopeptidase%2C putative
PY17X_1347800	3.31667	0.99	-1.74423	0.000388597	0.00107292	conserved Plasmodium protein%2C unknown function
PY17X_1349200	12.8133	2.58667	-2.30848	2.09e-23	3.07e-22	AMP deaminase%2C putative
PY17X_1350800	14.41	3.45667	-2.05962	2.12e-13	1.75e-12	protein kinase%2C putative
PY17X_1353200	20.1867	6.91	-1.54665	5.8e-14	4.98e-13	conserved Plasmodium protein%2C unknown function
PY17X_1361800	525.057	160.91	-1.70622	4.92e-34	1.16e-32	conserved Plasmodium protein%2C unknown function
PY17X_1362200	23.0367	9.82667	-1.22916	1.7e-09	9.81e-09	conserved Plasmodium protein%2C unknown function
PY17X_1363800	10.5733	4.37	-1.27473	6.35e-08	3.05e-07	rhomboid protease ROM6%2C putative
PY17X_1363900	82.4667	37.3	-1.14464	2.06e-07	9.33e-07	conserved Plasmodium protein%2C unknown function
PY17X_1366800	10.37	5.08	-1.02952	1.02e-09	6.02e-09	elongation factor Tu%2C putative
PY17X_1367900	4.39	1.85	-1.2467	0.000221922	0.000639329	cytidine and deoxycytidylate deaminase%2C putative
PY17X_1368200	28.0233	11.4667	-1.28918	1.39e-05	4.83e-05	peptidase%2C putative
PY17X_1368400	6.52	3.20667	-1.0238	0.0116617	0.0236089	conserved Plasmodium protein%2C unknown function
PY17X_1404000	2.96667	0.676667	-2.13233	6.56e-06	2.4e-05	conserved Plasmodium protein%2C unknown function
PY17X_1405000	17.5233	4.6	-1.92957	1.67e-22	2.36e-21	NLI interacting factor-like phosphatase%2C putative
PY17X_1412500	10.6233	4.42667	-1.26294	0.000124814	0.000374508	conserved Plasmodium protein%2C unknown function
PY17X_1413300	0.286667	0.1	-1.51937	0.000526035	0.00141675	conserved Plasmodium protein%2C unknown function
PY17X_1416000	34.16	12.56	-1.44347	3.82e-11	2.65e-10	transcription factor MYB1%2C putative
PY17X_1417600	102.573	28.0733	-1.86938	3.01e-23	4.35e-22	zinc finger protein%2C putative
PY17X_1417700	5.54333	2.59667	-1.09409	0.0153662	0.0301461	conserved Plasmodium protein%2C unknown function
PY17X_1418200	5.81667	1.03333	-2.49289	2.7e-08	1.35e-07	conserved Plasmodium protein%2C unknown function
PY17X_1422100	16.6267	7.41667	-1.16466	1.04e-05	3.68e-05	negative elongation factor A%2C putative
PY17X_1427200	0.96	0.163333	-2.55522	6.6e-06	2.41e-05	sporozoite surface protein 3
PY17X_1432900	732.693	359.653	-1.0266	5.73e-16	5.61e-15	conserved Plasmodium protein%2C unknown function
PY17X_1434100	4.16667	1.79	-1.21893	0.000438309	0.00119743	conserved Plasmodium protein%2C unknown function
PY17X_1438300	1.14333	0.196667	-2.53942	8.64e-06	3.09e-05	conserved Plasmodium protein%2C unknown function
PY17X_1439900	101.317	39.93	-1.34333	9.15e-17	9.38e-16	diphthine--ammonia ligase%2C putative
PY17X_1442300	39.9367	18.6233	-1.1006	1.42e-05	4.91e-05	splicing factor 3B subunit 6%2C putative
PY17X_1443500	7.38	1.31	-2.49405	4.81e-13	3.86e-12	haloacid dehalogenase-like hydrolase%2C putative
PY17X_1447500	3652.21	1286.64	-1.50516	7.28e-31	1.5e-29	subpellicular microtubule protein 2%2C putative
PY17X_1453900	2.16667	0.593333	-1.86856	2.96e-06	1.14e-05	protein-S-isoprenylcysteine O-methyltransferase%2C putative
PY17X_1460300	1.74	0.173333	-3.32747	5.38e-15	4.9e-14	conserved Plasmodium protein%2C unknown function
PY17X_1461100	24.2567	6.96667	-1.79984	2.38e-10	1.51e-09	NEDD8-conjugating enzyme UBC12%2C putative
PY17X_1461800	4.43667	2.03333	-1.12563	0.00192263	0.00460254	delta-aminolevulinic acid synthetase%2C putative
PY17X_1463600	32.13	14.8767	-1.11087	3.43e-09	1.92e-08	methyltransferase%2C putative
PY17X_1465100	0.153333	0.0233333	-2.71621	0.0143128	0.0282446	leucine-rich repeat protein
PY17X_1466000	46.1433	21.5433	-1.09888	1.32e-06	5.36e-06	AP-3 complex subunit sigma%2C putative
